# Supplementary material for: Supplementary honey bee (Apis mellifera L.) pollination enhances fruit growth rate and fruit yield in Paeonia ostii (family: Paeoniaceae)
Source: PLoS One. 2022 Aug 25;17(8):e0272921. doi: 10.1371/journal.pone.0272921 (PMC9409588; doi:10.1371/journal.pone.0272921)
Supplement: S1 Data — (XLSX) [file pone.0272921.s001.xlsx]

## Sheet: Figure 3 Figure 4 and Table 1
Treatment	2019.4.26		2019.5.6		2019.5.18		2019.5.29		2019.6.13		2019.6.23		2019.7.4		2019.7.15		2019.7.27
HDBP	Length	Diameter	Length	Diameter	Length	Diameter	Length	Diameter	Length	Diameter	Length	Diameter	Length	Diameter	Length	Diameter	Length	Diameter
HDBP	19.45	8.27	25.85	10.38	39.5	13.9	36.03	14.42	37.26	13.55	39.93	17.37	39.4	18.31	18.01	41.67	12.75	41.03
HDBP	18.92	7.56	28.66	9.6	34.83	13.77	35.19	15.44	37.11	16.55	39.32	13.65	39.87	19.33	13.57	41.69	17.71	43.87
HDBP	20.28	8.16	29.89	10.8	35.27	14.63	36.93	15.94	35.51	16.28	43.98	16.92	41.32	17.78	15.63	43.36	18.22	39.47
HDBP	20.27	7.21	26.16	10.9	37.12	14.6	37.14	15.54	39.82	12.33	38.65	17.25	40.7	13.85	17.87	40.48	18.77	43.10
HDBP	21.26	7.36	26.59	11.43	36.76	12.05	39.79	12.67	37.91	15.45	38.92	17.28	43.95	17.94	18.07	38.97	17.84	42.03
HDBP	21.92	7.56	26.45	9.9	38	13.67	38.65	13.35	38.79	14.86	45.62	18.04	49.14	18.74	16.78	43.92	17.74	45.48
HDBP	19.76	7.85	26.66	8.97	36.37	11.73	40.3	15.01	41.33	13.68	49.35	18.34	46.73	18.42	17.29	41.86	18.52	50.92
HDBP	19.38	7.13	28.93	11.01	38.54	12.38	37.72	12.99	39.58	12.36	47.32	17.09	51.5	19.02	16.09	43.45	17.72	47.11
HDBP	18.81	7.8	27.23	10.62	37.66	12.54	42.34	13.32	37.7	13.56	46.62	14.84	49.7	17.66	16.8	38.93	15.23	45.11
HDBP	20.21	8.05	26.27	9.28	34.28	11.43	39.61	13.63	40.02	15.3	46.31	17.41	46.54	15.12	16.76	43.06	17.69	50.28
HDBP	20.2	7.3	26.19	10.1	38.36	12.97	36.5	12.06	41.24	13.13	49.83	18.12	51.72	17.63	18.95	49.14	18.46	48.73
HDBP	28.11	9.2	11.09	28.04	42.04	14.02	41.96	14.4	39.59	14.87	43.63	16.68	46.82	16.94	18.58	44.08	16.44	44.65
HDBP	26.64	8.79	11.45	29.4	38.79	15.18	40.14	14.83	40.99	12.85	42.37	17.08	43.85	17.49	18.46	50.61	16.22	43.29
HDBP	23.37	9.57	11.25	27.23	38.8	12.85	39.5	13.32	39.19	14.22	44.24	16.34	41.71	16.61	17.52	49.98	13.92	42.01
HDBP	25.96	8.33	10.06	29.52	38.42	13.56	37.51	13.82	39.06	12.84	37.17	16.11	45.05	14.48	15.62	42.86	16.25	40.56
HDBP	25.46	9.8	10.09	27.68	37.82	13.35	38.05	13.02	37.85	14.27	44.68	16.55	13.31	14.97	17.73	50.55	13.92	41.65
HDBP	20.55	8.07	34.69	11.6	35.93	13.55	46.15	17.7	46.5	16.46	42.71	15.62	45.84	14.73	17.49	46.62	16.32	40.01
HDBP	21.68	8.19	37.48	11.99	37.46	13.35	44.79	15.61	43.55	16.47	43.05	14.92	44.77	16.14	18.25	47.78	16.07	38.17
HDBP	21.9	8.27	33.32	11.3	38.4	13.56	44.01	13.01	48.5	15.98	41.26	14.96	41.17	13.93	17.88	49.19	15.95	43.68
HDBP	21.05	7.65	34.71	10.13	36.54	14.15	46.25	6.09	45.06	15.85	41.38	14.5	44.28	16.19	17.82	49.50	15.48	40.42
HDBP	21.26	9.12	34.88	12.54	39.64	13.25	45.16	16.67	40.14	13.44	44.8	16	45.84	17.81	17.20	47.89	16.79	39.79
HDBP	23.19	8.91	32.83	12.66	45.72	14.8	43.53	16.39	46.82	15.8	44.15	15.3	45.07	17.26	16.95	46.08	14.97	43.63
HDBP	25.63	8.58	35.7	11.03	43.61	14.34	34.05	14.06	40.23	15.25	39.6	13.45	43.33	17.29	17.28	47.54	13.48	37.35
HDBP	24.76	8.13	33.16	12.61	45.22	15.3	38.44	14.49	40.32	14.83	43.01	15.28	44.45	16.86	13.15	39.40	16.65	43.72
HDBP	21.81	8.31	35.31	12.15	45.08	14.39	40.13	13.53	39.16	14.16	44.37	16.79	41.19	17.09	14.92	39.46	13.55	41.44
HDBP	26.4	7.34	34.15	11.95	46.52	13.94	36.71	14.49	40.02	14.74	41.42	14.61	44.75	17.61	15.50	40.47	15.84	45.52
HDBP	25.93	8.69	34.58	11.38	46.07	14.09	40.79	14.41	36.58	15.45	43.03	15.13	55.39	19.04	17.52	38.10	17.74	46.24
HDBP	26.32	8.97	32.91	11.19	47.19	15.84	47.71	15.56	42.49	15.86	48.8	17.51	52.53	18.09	16.05	39.25	18.45	53.06
HDBP	27.77	8.21	32.03	10.55	40.47	14.85	44.76	15.99	45.75	15.29	50.63	17.03	49.79	18.7	14.67	40.81	17.60	50.24
HDBP	27.51	8.5	30.82	11.74	44.63	15.03	46.65	16.35	46.63	15.75	50.04	17.1	50.94	17.23	16.42	39.25	18.04	49.87
HDBP	25.65	8.47	29.72	11.38	42.89	14.81	48.06	15.38	48.2	16.51	50.01	18.03	54.73	18.43	16.34	38.78	16.84	49.41
HDBP	27.76	8.92	30.38	12.28	41.62	11.48	47.19	15.16	49.3	16.87	50.36	18.06	53.06	18.77	17.57	52.04	17.82	51.13
HDBP	27.03	8.89	31.76	10.77	43.47	14.28	47.6	15.69	49.53	15.94	48.32	17.82	49.49	17.32	17.99	48.64	17.51	51.16
HDBP	26.42	8.89	29.21	9.42	44.13	15.22	47.93	16.35	49.02	17.37	53.12	18.54	53.22	17.88	18.01	51.75	14.67	47.53
HDBP	30.28	9.65	32.75	10.88	49.92	15.12	50.2	16.29	51.1	16.29	36.43	14.55	50.98	18.74	17.82	47.27	17.20	44.78
HDBP	28.16	9.13	31.8	10.11	46.25	15.49	46.63	16.88	45.91	17.2	37.6	14.49	51.68	18.32	17.39	49.05	17.38	44.49
HDBP	29.25	8.89	31.94	10.82	48.62	14.94	48.49	16.74	48.97	16.61	41.14	18.08	50.39	17.68	14.25	44.95	17.67	43.33
HDBP	27.16	8.74	31.67	10.22	46.54	15.07	46.55	16.18	45.79	15.83	40.01	17.75	51.5	17.29	16.23	43.64	18.81	47.51
HDBP	26.74	9.42	32.38	10.99	46.23	14.63	46.04	15.84	45.7	16.04	32.24	11.75	47.33	17.19	13.61	41.34	16.50	48.75
HDBP	26.63	8.61	31.54	10.63	44.64	14.01	43.51	14.81	45.84	15.44	42.23	13.58	50.33	18.32	15.25	45.19	18.14	44.82
HDBP	21.52	9.72	31.28	9.73	45.19	14.34	46.14	15.48	43.91	16.26	41.1	15.13	48.49	18.42	17.25	46.17	17.74	45.96
HDBP	24.43	10.16	31.55	10.73	43.37	14.77	43.95	15.89	44.34	16.79	38.47	15.38	49.11	18.51	14.50	43.83	17.92	47.56
HDBP	24.02	9.29	36.9	12.29	43.58	15.37	45.08	16.59	46.13	16.67	42.5	17.75	47.77	18.38	15.77	44.67	17.85	45.62
HDBP	21.42	9.39	40.58	12.06	44.96	15.55	45.66	16.24	48.17	16.16	41.68	16.01	51.7	18.41	16.17	42.68	16.51	47.92
HDBP	22.94	9.3	40.51	12.52	43.87	14.72	48.18	16.74	46.32	15.79	40.19	15.06	49.63	18.5	14.39	42.42	17.70	47.10
HDBP	22.31	8.92	34.44	10.33	45.12	14.52	45.91	15.39	44.79	15.54	40.06	19.11	39.92	16.06	15.92	41.13	16.53	44.72
HDBP	23.51	8.9	37.3	12.54	38.64	15.34	42.91	14.51	39.4	14.17	41.42	14.84	42.42	13.71	13.41	42.42	14.95	38.82
HDBP	24.8	7.89	39.71	12.27	43.59	15.38	43.42	14.85	36.95	13.14	48.85	17.72	41.75	15.09	17.65	50.60	12.98	40.40
HDBP	26.36	7.7	39.27	11.93	46.71	15.58	45.4	15.18	37.42	16.12	47.34	18.02	39.25	15.77	17.67	49.12	14.97	40.66
HDBP	26.48	7.65	37.99	11.53	45.69	15.12	44.88	14.76	39.47	14.59	48.02	18.1	40.58	18	14.74	49.28	15.49	38.29
HDBP	25.88	7.14	38.46	12.14	47.11	14.85	36.34	13.28	35.86	13.35	49.81	18.26	41.63	15.89	17.85	50.56	17.67	39.03
HDBP	25.5	8.05	35.29	10.71	49.01	14.27	40.22	14.18	39.09	15.05	51.17	18.06	40.6	15.19	18.58	51.92	15.91	40.81
HDBP	26.13	8.31	36.74	12.36	38.03	13.48	36.46	13.97	39.29	14.23	49.15	17.78	40	16.54	17.51	47.71	14.60	39.08
HDBP	25.64	7.98	37.91	13.36	38.4	11.8	36.6	13.62	39.14	12.49	47.62	18.64			18.43	52.16	16.60	38.33
HDBP	27.14	7.12	38.98	11.36	37.78	12.31	38.97	15.73	31.52	10.75	49.6	18.39
HDBP	32.46	9.11	40.64	12.73	39.44	12.78	39.62	14.35	31.77	11.1	52.97	17.18
HDBP	30.94	8.84	39.84	11.38	38.39	11.7	37.74	13.21	33.56	11.39	50.28	17.29
HDBP	28.05	8.85	37.54	11.76	36.72	12.42	37.58	14.66	32.67	10.75	50.02	17.72
HDBP	29.85	8.24	39.21	11.9	38.12	11.68	39.34	13.16	25.97	10.21	52.8	17.95
HDBP	29.46	8.95	38.41	11.97	39.71	14.74	39.34	12.44	30.29	10.63
LDBP	29.41	10.33	42.75	13.57	57.06	17.78	60.24	19.45	60.69	20.62	57.65	19.95	60.6	21.11	21.03	60.26	21.41	58.86
LDBP	32.43	10.12	40.12	13.44	53.47	16.21	56.4	18.42	57.3	19.02	56.69	20.42	57.81	19.74	20.07	57.91	20.17	57.39
LDBP	32.07	9.8	39.04	13.09	50.95	16.97	54.03	16.99	55.19	18.56	56.3	20.22	56.73	20.46	20.04	56.51	19.89	55.98
LDBP	30	9.28	37.05	13.74	50.17	16.42	52.87	17.72	53.85	18.83	64.12	22.3	55.98	21.68	21.25	55.90	21.48	55.09
LDBP	29.4	10.4	43.41	13.49	48.55	17.09	52.27	18.45	53.18	19.86	60.77	20.49	63.97	22.71	22.44	62.58	22.32	62.38
LDBP	23.72	7.72	30.67	11.18	42.07	15.21	45.81	16.77	47.35	17.08	57.59	22.32	49.91	20.5	18.42	49.41	18.42	49.12
LDBP	22.2	8.28	29.96	11.38	43.01	15.13	47.16	16.59	47.81	18.01	55.68	21.02	50.28	19.67	18.83	50.73	19.92	50.47
LDBP	20.03	8.11	29.31	11.2	43.91	15.33	46.33	16.41	47.39	17.86	54.19	21.08	50.08	19.31	18.88	51.30	19.92	50.55
LDBP	20.85	8.42	29.56	10.58	43.2	14.53	41.12	18.29	43.54	16.9	50.99	20.17	44.87	18.73	18.93	45.59	18.86	44.95
LDBP	21.57	7.87	31.7	11.32	37.61	15.43	44.45	17.11	44.78	17.25	61.49	22.39	49.48	18.7	18.57	47.36	19.49	47.57
LDBP	31.11	9.78	41.1	13.44	48.11	17.78	52.44	20.06	53.91	20.55	57.13	22.37	56.36	22.56	24.02	56.44	23.26	56.44
LDBP	31.09	9.55	37.45	14.2	53.86	18.08	52.93	20.36	54.16	22.01	60.38	20.14	56.89	23.3	21.18	57.37	22.25	55.30
LDBP	32.76	9.85	42.06	13.5	49.63	18.36	53.82	19.02	55.12	19.73	61.98	19.79	57.71	21.35	20.95	55.18	21.07	56.19
LDBP	31.12	9.89	41.25	11.27	54.66	16.85	50.95	18.62	50.84	19.19	62.62	20.61	53.68	20.27	20.64	51.07	21.23	52.30
LDBP	29.74	8.94	39.75	11.78	50.56	16.78	48.32	18.03	49.8	18.21	57.98	19.95	52.07	20.7	22.26	59.31	20.19	51.17
LDBP	29.06	9.06	39.49	13.79	48.88	15.25	59.2	19.38	57.83	20.26	54.76	19.96	60.7	22.3	22.94	58.37	21.38	59.95
LDBP	28.74	10.09	41.77	11.74	52.24	13.94	57.15	18.95	60.01	20.07	43.33	13.57	54.35	21.03	22.08	59.87	22.02	61.42
LDBP	28.48	8.79	39.39	12.48	49.55	14.58	54.65	18.88	56.04	19.13	41.87	14.11	61.03	20.66	22.82	62.59	21.81	62.67
LDBP	26.69	10.03	36.93	12.08	47.52	15.85	54.93	19.7	57.43	20.7	43.26	13.11	55.45	21.35	20.20	62.28	22.17	61.75
LDBP	30.37	10.24	39.16	11.33	52.51	15.71	54.41	18.08	56.86	18.43	49.11	18.59	58.53	19.42	21.41	59.50	20.61	60.16
LDBP	27.25	10.26	39.25	10.98	48.85	15.05	53.96	18.35	56.02	19.25	52.47	18.45	55.5	18.75	22.34	65.54	20.92	65.64
LDBP	27.75	9.95	33.89	12.07	43.85	16.17	56.25	17.14	57.44	18.69	45.56	16.89	66.27	20.47	20.47	61.81	20.08	53.49
LDBP	25.93	8.74	31.72	9.23	50.18	16.26	55.32	17.64	58.11	18.24	60.26	24.03	66.19	21.39	20.45	62.73	20.17	61.37
LDBP	29.31	9.51	29.47	9.25	49.81	15.84	56.64	18.2	58.51	19.46	58.31	22	62.95	22.37	20.85	64.03	20.37	62.49
LDBP	29.68	7.76	29.51	9.16	51.41	16.74	53.17	17.52	55.13	18.22	56.38	23.09	62	22.46	20.26	57.95	20.74	60.65
LDBP	30.28	8.91	29.32	10.86	47.83	16.48	48.24	17.11	48.46	18.45	57.88	22.88	63.17	20.7	20.06	53.36	20.50	57.33
LDBP	32.21	9.27	31.72	11.89	50.59	16.15	48.96	15.23	51.22	19.16	59.83	22.66	52.59	20.2	20.75	63.96	20.24	53.15
LDBP	28.68	8.81	35.67	11.25	50.95	16.533	56.59	17.81	59.45	17.11	49.97	18.39	62.6	20.73	19.26	55.92	19.68	61.40
LDBP	32.21	9.47	34.18	12.06	52.84	17.41	48.99	16.02	54.01	17.7	50.56	19.35	61.57	20.53	20.13	59.60	20.02	55.70
LDBP	33.36	8.9	34.18	11.53	49.34	16.87	54.16	16.83	56.23	17.14	50.56	19.09	63.03	21.32	19.48	55.48	18.90	57.64
LDBP	35.16	8.64	32.54	11.69	50.84	17.72	50.48	15.32	53.93	18.95	45.45	18.6	59.88	20.01	20.54	54.88	20.35	54.66
LDBP	23.56	8.37	32.36	12.14	43.03	14.36	38.23	11.89	57.71	22.06	47.77	18.65	44.84	13.7	16.99	43.73	13.36	43.10
LDBP	24.04	8.62	32.66	10.84	44.84	14.76	38.55	11.78	56.13	20.15	57.87	20.97	44.76	13	13.33	43.30	13.13	43.31
LDBP	24.39	7.8	35.67	11.68	36.28	13.85	38.81	12.06	53.24	21.44	65.16	22.05	44.77	13.67	13.57	43.62	13.75	41.87
LDBP	23.71	8.28	35.84	10.71	35.81	10.66	46.41	15.99	55.22	21.74	60.65	21.79	42.29	18.28	13.59	42.59	18.62	49.20
LDBP	25.91	7.64	38.07	10.93	36.9	10.95	48.75	15.98	56.27	21.33	62.45	21.48	50.37	19.94	18.56	49.65	19.10	50.44
LDBP	24.05	9.1	35.85	10.74	37.02	10.83	40.39	14.62	51.59	17.11	60.63	20.41	53.6	16.11	19.20	51.82	17.88	45.07
LDBP	26.09	8.47	40.4	14.33	46.66	14.82	47.81	15.9	49.64	16.33	54.9	20.58	53.33	17.56	17.66	50.67	17.79	49.91
LDBP	25.3	8.54	39.25	14.1	45.25	14.59	47.4	15.42	50.99	17.42	62.66	18.54	51.14	17.58	16.64	54.23	17.13	53.54
LDBP	25.04	8.72	39.96	13.09	45.15	14.48	50.61	15.07	51.29	17.54	54.66	18.91	54.72	17.84	18.86	50.54	18.46	49.36
LDBP	23.84	8.5	38.83	13.42	44.32	15.25	47.75	16.07	49.56	17.19	58.84	18.03	51.93	19.05	17.67	52.94	18.16	51.34
LDBP	26.33	9.03	41.34	13.04	47.61	13.95	47.78	16.02	42.48	12.9	56.75	20	53.3	18.86	18.49	53.02	18.33	51.80
LDBP	30.37	9.59	35.78	12.1	52.85	18.42	55.76	20.24	40.62	12.71	51.13	18.37	59.78	23.27	23.60	58.59	23.09	59.16
LDBP	32.45	10.57	38.59	13.16	53.52	17.15	57.33	19.78	48.24	17.44	55.38	17.45	62.24	23.58	23.97	60.35	23.75	59.89
LDBP	31.86	10.42	36.43	12.23	52.38	16.21	54.57	18.64	49.82	17.34	51.75	18.5	57.4	22.82	22.32	59.52	22.47	58.25
LDBP	30.17	10.61	35.91	12.26	49.02	17.14	52.84	19.28	43.83	15.91	53.45	19.18	56.23	23.7	22.85	56.32	23.06	56.50
LDBP	30.4	10.18	38.33	12.5	51.24	18.07	54.02	19.77	40.4	12.77	53.96	17.49	58.69	23.42	23.75	57.87	24.36	58.32
LDBP	26.91	8.64	38.11	13.76	46.67	14.67	52.03	17.11	51.68	18.1	55.78	19.84	55.24	19.81	19.37	52.54	19.35	52.00
LDBP	27.85	8.18	36.49	13.91	47.13	14.92	51.51	16.55	53.28	18.57	57.39	18.88	58.88	19.05	20.17	55.74	19.52	54.33
LDBP	26.98	7.36	37.26	13.6	48.17	15.22	52.48	15.72	54.27	17.69	57.4	18.36	57.68	18.38	19.13	57.89	19.34	57.69
LDBP	26.06	7.98	37.26	13.24	48.36	14.63	50.6	16.21	53.9	17.07	56.28	18.8	57.73	19.19	18.95	57.13	18.42	56.44
LDBP	26.46	7.72	38.4	13.37	49.16	14.19	50.4	16.61	53.47	17.31	57.08	19.05	53.81	19.62	18.86	56.98	19.13	55.82
CK1	22.78	7.23	29.63	9.61	40.98	11.93	47.14	16.88	34.21	10.13	50	19.04	49.05	18.96	10.13	36.33	18.61	47.29
CK1	22.84	7.18	27.12	9.59	34.61	8.73	33.59	11.03	45.23	17.11	35.98	11.54	49.51	17.33	18.87	48.52	17.30	47.04
CK1	24.13	8.16	30.21	10.33	43.38	12.55	45.21	16.86	46.35	16.21	48.11	18.94	40.67	12.07	16.84	48.81	12.02	39.77
CK1	22.56	9.02	31.34	10.31	28.64	9.76	46.17	15.71	38.81	11.09	48	17.07	50.06	17.96	12.18	39.91	18.08	49.60
CK1	24.66	8.09	30.64	11.09	41.63	13	38.12	11.94	46.87	17.38	40.75	12.14	36.99	10.36	12.29	50.02	9.89	36.44
CK1	23.12	8.75	29.77	9.99	37.01	8.12	38.96	13.85	40.2	16.64	47.34	16.4	50.1	19.36	19.58	46.47	19.81	49.99
CK1	22.78	5.16	28.73	7.2	40.422	12.58	38.83	14.38	42	16.99	45.88	16.6	45.08	17.48	19.55	49.80	18.62	44.92
CK1	22.5	6.58	25.72	9.2	36.69	11.51	41.72	12.74	44.44	15.84	43.39	13.03	46.87	18.58	20.06	50.24	19.96	46.56
CK1	21.55	7.72	25.24	7.71	38.25	11.42	38.1	13.17	39.84	16.43	47.15	12.73	46.7	18.95	18.35	43.31	19.85	46.47
CK1	19.61	5.6	26.6	6.79	36.6	11.82	39.81	14	42.67	16.44	45.59	14.68	46.35	19.21	18.78	48.13	19.46	48.44
CK1	20.85	6.49	28.91	7.7	38.24	8.14	44.7	12.92	46.95	17.99	46.41	13.93	38.48	14.84	20.00	50.55	20.15	49.78
CK1	23.8	6.73	29.33	8.93	36.78	8.44	42.79	13.79	46.46	17.36	47.3	1.96	37.41	13.87	18.07	50.66	20.30	51.97
CK1	25	7.45	28.38	9.27	39.76	8.97	44.57	13.59	47.35	17.85	48.58	14.77	37.42	12.32	20.12	50.87	14.68	49.12
CK1	24.19	6.04	28.2	7.24	39.6	11.06	45.05	15.633	45.18	14.1	50.15	18.99	35.5	18.8	20.40	53.12	19.62	49.13
CK1	28.82	9.56	33.72	11.97	34.81	9.69	44.91	14.85	45.98	17.96	57.79	19.38	37.41	14.83	13.30	47.87	19.69	50.17
CK1	29.43	10.03	33.79	11.65	36.62	10.64	42.6	15.34	46.82	16.15	51.27	19.58	41.59	14.67	23.65	55.49	19.13	49.18
CK1	25.82	9.77	37.03	12.26	39.12	8.59	41.08	12.16	44.08	12.44	53	19.42	50.61	15.38	22.83	54.24	18.82	50.44
CK1	27.1	9.94	33.79	11.47	41.16	12.91	45.86	16.76	44.3	15.28	58.06	23.92	50.81	19.78	23.02	54.79	19.55	46.63
CK1	27.04	9.46	32.89	11.54	37.22	12.3	46.92	17.28	48.94	16.84	54.27	23.84	50.48	19.89	23.42	54.46	18.95	45.97
CK1	27.98	10.6	30.44	13.89	37.34	9.42	46.74	17.31	47.89	14.47	55.97	21.89	52.21	20.18	24.86	57.04	18.63	46.60
CK1	25.25	10.97	31.98	12.58	41.27	12.34	47.61	12.61	51.36	17.42	55.97	22.72	47.62	20.08	17.91	47.50	23.65	56.80
CK1	26.34	10.97	29.61	11.5	41.57	12.34	43.84	12.45	51.83	20.57	55.22	23.13	56.61	24.17	19.76	50.84	23.43	55.04
CK1	24.84	10.5	30.61	10.88	45.45	15.17	45.75	14.33	52.67	20.74	46.08	17.87	55.62	22.55	18.78	48.84	23.09	54.82
CK1	27.8	9.13	30.34	12.03	47.44	13.32	42.47	16.7	52.21	20.77	48.92	18.58	54.76	23.03	18.86	46.69	22.96	53.73
CK1	23.2	9.02	32.53	9.66	42.7	12.89	43.18	16.48	54.49	22.36	43.89	17.25	56.02	23.15	18.42	45.47	24.16	53.19
CK1	22.89	10.59	31.42	10.96	41.31	11.32	47.54	16.22	53.74	22.33	46.61	18.1	57.33	24.48	11.99	41.26	16.09	61.19
CK1	22.49	9.31	37.03	11.45	41.73	13.08	46.73	14.33	44.65	16.64	44.83	18.33	46.45	18.52	14.38	44.69	15.99	43.61
CK1	22.49	9.15	34.65	11.26	45.92	15.12	50.17	19.86	46.85	17.69	50.35	18.25	50.81	19.98	12.86	43.32	15.60	41.17
CK1	23.27	8.87	34.4	11	40.05	15.45	50.53	20.12	43.45	17.78	51.91	18.82	47.45	18.89	17.32	51.68	13.50	42.21
CK1	24.57	6.94	34.38	9.44	40.15	14.79	50.24	19.28	43.28	17.08	47.7	17.17	46.74	18.13	14.75	43.36	16.21	41.58
CK1	23.39	8.15	31.5	11.68	45.38	14.87	50.86	20.15	44.92	16.19	45.03	17.06	47.25	18.43			14.50	44.32
CK1	29.72	8.97	34.28	11.83	41.38	15.5	50.55	19.69	44.76	13.36	44.84	16.14	40.58	12.51			11.45	41.52
CK1	26.78	8.44	33.65	12.03	40.48	15.67	53.14	21.17	41.46	11.1	52.75	17.59	44.65	14.17			16.61	51.38
CK1	26.52	8.7	35.21	11.98	47.07	18.21	42.03	16.48	34.64	7.75	46.54	17.71	44.09	12.91			14.36	42.75
CK1	26.13	8.08	32.7	9.67	46.89	17.16	47.59	17.38	36.13	11.31	48.28	18.33	51.02	16.05			11.91	39.40
CK1	22.11	8.6	30.32	9.54	46.23	17.93	45.99	16.31	28.48	5.66	50.05	19.48	43.28	14.23			11.40	38.81
CK1	25.75	9.63	32.99	11	44.55	17.68	43.3	15.92	34.62	8.43	47.48	19.1	48.37	18.74			8.15	32.12
CK1	25.29	9.69	30.58	11.26	47.76	19.01	43.82	16.26	47.1	15.89	47.61	18.47	42	12.64			10.69	34.70
CK1	25.29	9	33.14	10.98	40.23	12.86	39.32	12.01	45.55	16.56	42.9	11.83	37.89	11.81			5.60	24.66
CK1	26.69	8.25	32.71	9.09	37.26	12.4	41.37	12.83	43.19	15.75	34.95	6.93	36.85	9.41			8.66	34.62
CK1	22.14	7.05	33.95	9.88	41.9	12.94	41.58	12.35	43.18	16.07	36.6	12.7	50.1	18.05			18.22	48.00
CK1	23.19	7.86	31.3	9.37	40.14	11.9	48.03	16.25	38.37	15.97	29.01	5.51	49.07	18.13			17.44	43.69
CK1	23.19	7.38	31.11	11.79	47.57	15.54	43.27	13.14	43.15	15.96	39.64	8.2	46.35	17.15			17.64	46.59
CK1	24.88	7.97	32.41	11.11	40.33	13.46	42.77	15.49	44.12	16.23	51.02	17.2	46.44	17.56			17.91	45.05
CK1	23.49	8.38	31.14	12.19	38.55	9.53	40.45	10.33	43.73	14.01	49.28	17.96	46.58	18.09			17.30	44.52
CK1	25.61	7.81	32.62	12.03	27.26	8.69	34.84	11.09	43.22	13	47.61	18.18	41.82	17.34			18.62	45.74
CK1	24.74	7.03	32.72	12.56	32.07	10.26	38.58	8.27	43.16	12.85	44.38	14.33	46.08	17.88			18.94	40.17
CK1	25.09	8.9	33.94	12.21	26.79	6.88	45.33	14.5	44.69	15.58	43.05	12.95	46.86	17.04			17.63	46.49
CK1	25.59	9.18	30.12	10.57	36.33	8.61	46.56	14.63	45.17	14.56	51.13	17.18					18.56	45.73
CK1	23.44	8.81	33.68	11.55	42.32	13.08	42.04	15.63	42.42	15.08	43.02	14.19
CK1	24.67	9.33	34.87	12.53	40.95	13.51	43.07	14.7	39.84	11.9	41.04	12.24
CK1	26.03	9.22	32.56	11.09	41.96	14.32	38.98	13.6	41.18	12.26	45.58	17.55
CK1	28.61	10.17	34.8	13.65	39.96	14.29	43.71	15.08	41.65	13.95	45.26	17.2
CK1	26.58	9.38	35.46	12.89	39.61	14.3	43.69	15.28	37.31	11.95	25.4	17.91
CK1	25	9.97	36.65	13	39.92	13.14	42.43	15.27	42.12	13.93	41.72	16.99
CK1	27.06	10.42	35.17	13.98	37.26	13.61	39.14	14.3	40.43	12.21	45.49	17.23
CK1	27.06	9.92	34.05	13.56	40.4	12.69	40.7	14.84	49.08	16.12	46.52	16.79
CK2	22.72	8.83	32.96	11.38	49.14	13.64	50.9	14.22	51.63	14.81	55.91	15.77	51.65	16.13	15.69	57.26	19.72	52.20
CK2	24.68	10.53	31.27	11.49	46.02	12.79	47.45	13.64	47.56	14.37	49.71	15.29	53.84	15.84	14.75	52.11	13.65	45.68
CK2	23.26	8.72	29.74	10.63	35.66	13.3	38.29	13.02	41.48	13.65	42.4	14.73	51.61	15.44	15.50	52.51	19.81	51.62
CK2	23.21	7.95	32.19	11.78	50.72	13.68	54.58	15.02	55.32	16.04	58.67	16.66	52.34	15.77	14.47	48.02	17.71	51.13
CK2	24.98	7.87	31.15	10.84	47.52	13.15	48.13	14.22	50.12	15.77	52.69	17.97	58.69	16.52	13.76	42.07	13.18	49.39
CK2	21.5	8.32	24.77	10.67	44.12	14.3	46.09	15.27	49.15	13.07	40.48	13.18	45.51	15.06	15.21	46.89	15.14	48.21
CK2	19.9	8.24	27.82	12.12	43.3	13.01	48.15	15.2	48.12	18.97	43.81	15.24	51.49	20.06	15.72	45.10	14.49	50.96
CK2	19.23	8.21	27.82	11.81	40.49	12.62	44.55	14.03	47.8	16.84	31.23	10.61	48.68	16.04	19.87	48.61	14.39	46.33
CK2	20.16	7.92	27.14	11.97	46.85	16.52	43.83	14.11	46.56	15.57	36.87	13.75	49.34	16.43	16.76	47.78	9.81	42.20
CK2	20.84	8.99	27.94	10	44.89	14.32	48.69	17.45	44.19	14.43	37.94	12.01	49.58	16	14.91	47.97	9.00	42.34
CK2	23.37	8.65	26.56	9.96	32.71	12.49	35.47	11.06	37.13	11.02	49.56	15.39	39.35	11.51	18.45	50.29	13.50	46.83
CK2	23.35	8.27	28.55	11.63	33.8	10.7	37.51	12.43	38.82	13.21	49.7	17.87	37.96	13.55	11.17	37.78	18.04	51.60
CK2	24.06	8.69	23.91	9.54	33.84	12.05	40.52	13.44	42	14.31	38.88	11.34	40.8	14.78	12.64	38.74	9.53	35.24
CK2	22.86	9.45	25.4	10.22	40.23	13.62	30.02	10.19	35.71	12.66	47.4	14.86	44.3	10.45	13.81	45.09	15.55	49.24
CK2	23.15	8.61	25.43	9.2	29.22	9.22	35.27	12.3	48.52	17.09	53.18	19	31.13	12.9	13.31	39.41	18.41	47.81
CK2	23.24	7.07	29.69	7.65	40.97	14.13	45.54	15.83	37.34	9.06	47.45	19.36	51.79	16.88	10.85	39.01	18.18	48.33
CK2	23.42	7.99	29.92	9.19	37.56	9.04	35.95	9.27	38.73	8.95	35.11	8.35	38.96	11.77	15.61	48.92	18.20	47.73
CK2	23.82	7.97	30.94	10.24	37.76	10.35	36.39	11.79	43.43	13.42	38.65	11.46	40.79	11.4	17.62	49.91	19.39	53.81
CK2	23.77	7.21	26.59	8.02	40.42	12.4	42.15	13.04	38.16	11.43	40.15	9.98	46.06	14.8	10.89	39.79	19.54	49.70
CK2	23.16	7.21	28.68	8.46	37.84	9.21	37.07	10.74	38.29	10.42	41.27	9.36	40.12	11.81	13.99	46.61	19.96	47.12
CK2	24.52	8.83	30.41	9.8	34.73	10.02	36.21	11.29	45.3	18.5	45.02	11.42	46.27	12.7	18.98	51.90	15.24	48.99
CK2	24.6	7.54	29.5	11.56	40.42	12.21	45.96	17.78	45.03	15.36	47.74	15.1	48.42	15.52	19.17	46.97	17.94	48.49
CK2	24.93	7.43	27.72	22.38	40.38	15.76	46.14	16.39	47.8	17.52	46.19	14.87	38.78	18.19	8.80	37.11	11.10	39.36
CK2	22.94	7.82	29.35	9.17	40.43	16.47	39.4	11.48	38.99	11.7	51.76	20.59	47.55	12	9.97	35.84	14.60	46.03
CK2	24.63	8.2	29.79	9.57	42.57	13.68	43.91	12.95	46.02	13.79	49.18	16.58	52.83	14.52	14.97	52.48	19.42	51.92
CK2	23.65	9.6	29	10.57	42.7	14.43	48.08	11.29	50.66	18.67	49.52	16.5	48.03	18.79	12.46	46.52	14.24	44.29
CK2	22.94	7.85	32.36	11.82	36.42	10.52	44.03	17.17	42.02	13.94	49.72	15.55	39.46	19.3	14.76	44.01	9.23	36.92
CK2	23.55	9.32	31.03	10.32	41.44	10.86	37.41	11.21	36.25	10.64	51.02	18.44	51.71	14.31	17.97	47.69	9.67	37.77
CK2	23.71	7.76	31.81	11.05	30.94	8.81	39.18	9.45	38.88	10.37	43.32	10.05	47.23	12.15	17.72	47.82	14.58	51.84
CK2	22.37	7.89	32.48	9.67	30.79	6.64	40.79	6.84	50.18	13.94	38.97	11.01	43.92	13.08	19.52	53.10	12.59	45.58
CK2	25.1	8.03	31.06	9.96	36.94	9.24	42.93	9.78	45.4	12.23	45.36	14.44	36.57	18.82	18.98	49.57	18.59	50.97
CK2	23.72	7.59	30.48	11.07	36.12	9.12	44.6	12.11	45.49	16.55	39.32	11.64	38.94	19.75	17.35	47.76	13.20	38.03
CK2	23.46	7.32	25.4	7.97	39.45	7.34	35.28	7.81	46.61	17.45	40.51	12.31	47.42	17.66	19.51	51.96	11.82	37.19
CK2	22.78	7.71	27.8	9.4	40.83	14.34	43.66	14.46	47.28	16.44	47.08	17.11	48.88	17.86	13.97	45.31	14.68	45.21
CK2	23.82	7.18	28.98	7.72	40.91	14.81	44.68	15.39	49.98	17.93	47.07	17.67	49.21	18.32	19.85	52.14	11.92	39.99
CK2	23.74	5.74	27.3	6.68	40.05	13.75	48.1	16.82	47.08	16.87	48.09	18	51.32	19.36	17.65	50.06	12.59	36.72
CK2	24.07	5.47	28.74	0.07	42.04	13.5	45.16	16.85	46.16	10.6	51.89	18.29	50.09	19.03	13.23	49.03	19.54	47.50
CK2	29.98	9.1	29.22	8.37	43.68	14.62	42.96	15.25	35.75	9.38	49.05	19.15	36.19	8.16	14.47	48.45	18.37	48.14
CK2	29.47	9.12	35.28	10.83	40.08	10.56	48.72	14.2	41.13	7.87	45.88	15.02	34.76	10.19	14.45	51.76	15.84	47.04
CK2	31.19	8.86	36.66	12.08	38.62	11.26	48.43	17.28	39.81	10.31	51.06	19.41	40.11	9.35	14.52	43.69	15.16	47.50
CK2	31.19	9.6	36.45	11.28	33.03	9.92	45.43	14.21	42.36	13.26	51.15	18.54	41.21	9.52	10.23	44.84	14.60	45.42
CK2	29.61	8.97	36.31	10.43	36.57	8.32	45.64	12.18	44.28	9.63	48.65	13.29	45.57	11.14	8.61	41.06	15.42	50.18
CK2	31.84	8.97	37.42	10.43	45.89	11.92	49.51	13.76	51.74	18.04	48.26	15.27	48.11	15.6	14.15	48.81	14.68	51.31
CK2	31.01	7.28	39.04	10.38	44.67	12.89	50.58	13.4	44.79	14.06	52.23	14.72	45.92	14.97	19.76	51.98	13.58	48.02
CK2	31.12	9.04	36.69	11.62	46.45	15.29	49.56	17.19	50.25	18.48	53.45	18.48	52.24	18.25	9.87	42.26	15.90	41.68
CK2	32.55	9.51	37.97	10.03	39.88	12.72	47.24	13.16	49.56	15.86	47.07	17.03	52.06	17.46	14.88	48.15	14.93	57.27
CK2	31.77	8.6	36.35	9.19	42.53	15.02	45.67	11.11	47.38	12.85	45.5	11.09	48.23	13.44
CK2	30.42	9	35.71	10.15	42.62	13.05	44.26	15.29	47.05	14.37	47.15	9.33	48.19	15.13
CK2	28.54	8.92	36.84	10.97	41.81	11.93	42.64	14.21	47.06	13.97	49.53	14.39	53.14	15.09
CK2	29.92	8.92	37.41	9.59	41.23	11.59	48.95	16.19	43.32	13.66	53.31	18.83	53.4	11.81
CK2	31.68	8.2	36.01	11.65	46.28	12.63	41.34	11.87	37.03	10.91	36.03	9.51	44.08	14.65
CK2	29.43	8.21	38.37	10.65	43.57	11.58	40.66	15.13	38.8	9.29	47.85	16.05	45.61	11.39
CK2	29.99	8.45	36.16	10.27	41.15	9.07	41.79	12.4	48.07	13.83	44.64	14.55	43.54	9.13
CK2	28.7	7.33	33.62	9.37	43.66	13.21	36.18	10.71	49.7	17.53	36.88	9.7	51.08	16.95
CK2	29.94	7.9	34.61	10.06	42.79	14.41	38.31	9.44	40.19	9.73	38.23	9.65	51.33	18.32
CK2	28.85	7.97	33.01	9.45	46.6	10.2	48.37	13.74	46.28	15.76	53.98	14.55	38.74	10.65
CK2	28.65	7.63	35.03	10.5	41.9	13.76	44.54	11.7	47.96	13.76	44.26	12.54	48.08	16.31

## Sheet: Figure 5
Treatment	control No.	Number of fruits per plant	Follicles of a single fruit	Number of developments	developmental rate	Number of seeds per fruit	Number of seeds per plant	Weight of seeds per fruit	Weight of seeds per plant
LDBP	6	22	5	5	1	42	711	16.174	296.183
			5	5	1	18		10.635
			6	6	1	42		16.1026
			6	6	1	56		21.3255
			5	5	1	47		17.7199
			5	5	1	43		17.6273
			5	5	1	33		14.7794
			5	5	1	32		12.7923
			6	6	1	34		12.7302
			5	4	0.8	14		7.3772
			4	4	1	36		14.6209
			5	5	1	37		15.1443
			5	5	1	33		13.6799
			5	5	1	16		8.0063
			5	5	1	42		14.9655
			5	5	1	12		6.575
			5	5	1	13		7.6035
			5	5	1	33		14.4887
			5	5	1	35		15.0463
			5	5	1	20		8.8331
			5	5	1	34		14.1344
			5	5	1	39		15.822
	21	12	5	5	1	43	277	15.1557	116.454
			5	5	1	15		6.8544
			5	5	1	20		7.8327
			5	5	1	22		9.5645
			5	5	1	19		8.4823
			5	5	1	18		8.0624
			5	5	1	18		8.8237
			5	5	1	20		8.7435
			5	5	1	24		10.1654
			5	5	1	16		8.8231
			5	5	1	36		13.7979
			5	5	1	26		10.1489
	40	23	5	4	0.8	10	524	5.6123	225.872
			6	6	1	22		9.0022
			5	4	0.8	10		6.0122
			5	4	0.8	19		9.1735
			5	5	1	23		9.8603
			5	5	1	21		9.1564
			5	5	1	27		11.7475
			6	6	1	25		11.1211
			6	6	1	25		9.9323
			7	7	1	21		8.4897
			5	5	1	29		10.6023
			5	5	1	26		10.3751
			6	6	1	26		10.4831
			5	5	1	40		15.2574
			6	6	1	27		10.9993
			7	7	1	30		13.3651
			7	7	1	26		10.8982
			4	4	1	16		8.4209
			5	5	1	6		4.3882
			5	5	1	16		8.1693
			5	5	1	22		9.1325
			5	5	1	43		16.0752
			5	4	0.8	14		7.5982
	0	8	7	5	0.714286	24	219	9.2767	82.3284
			5	5	1	45		13.873
			5	5	1	23		8.7436
			5	5	1	20		9.6461
			5	4	0.8	11		5.9344
			5	5	1	35		12.8901
			5	5	1	30		10.8635
			4	4	1	31		11.101
	23	11	5	5	1	6	374	4.3831	139.94
			6	6	1	54		18.5366
			6	6	1	25		10.5652
			5	5	1	51		17.4665
			5	5	1	33		11.6452
			5	5	1	21		8.7487
			5	5	1	31		11.7935
			5	5	1	28		10.5291
			5	5	1	23		9.6945
			5	5	1	48		17.6822
			5	5	1	54		18.8952
	45	16	4	4	1	20	443	9.4467	169.564
			5	5	1	14		5.1058
			5	5	1	26		10.2582
			5	5	1	23		9.285
			5	5	1	22		9.5207
			5	5	1	29		10.5561
			6	6	1	35		13.8849
			5	5	1	29		11.7111
			5	5	1	35		12.7379
			6	6	1	42		15.3022
			4	4	1	13		6.7691
			5	5	1	21		8.6707
			5	5	1	20		8.1846
			7	7	1	30		11.7933
			5	5	1	28		11.5307
			8	8	1	56		14.8065
	7	13	5	5	1	10	341	6.0637	155.252
			5	5	1	10		5.2381
			6	6	1	37		16.9179
			5	5	1	14		7.8914
			5	5	1	42		18.2993
			5	5	1	37		16.2071
			5	5	1	39		16.2551
			5	5	1	19		9.644
			5	5	1	32		14.4153
			5	5	1	36		15.1885
			5	5	1	33		14.0495
			5	5	1	3		3.6147
			5	5	1	29		11.4679
	32	14	5	5	1	29	481	11.4067	283.762
			6	6	1	45		8.9577
			5	5	1	28		11.7742
			5	5	1	36		14.2187
			5	5	1	18		8.4951
			5	5	1	41		14.3917
			5	5	1	37		13.0853
			5	5	1	30		11.7009
			5	5	1	18		8.118
			6	6	1	30		12.6041
			5	5	1	31		12.245
			8	8	1	70		23.6382
			7	7	1	31		11.9657
			6	6	1	37		13.4339
	25	13	6	6	1	25	488	9.485	161.012
			6	6	1	46		14.2278
			6	6	1	34		13.9967
			5	5	1	29		11.2411
			5	5	1	33		12.7218
			6	6	1	29		10.2062
			5	5	1	50		13.4689
			6	6	1	60		16.4269
			5	5	1	60		17.7779
			6	6	1	28		9.8818
			5	5	1	33		10.7163
			5	5	1	23		8.1504
			6	6	1	38		12.7107
	41	21	5	5	1	29	596	11.8832	244.782
			5	5	1	41		17.2383
			5	5	1	23		8.7286
			5	5	1	29		10.494
			6	6	1	33		15.1278
			5	5	1	41		15.8723
			5	5	1	33		13.4644
			5	5	1	26		10.4746
			5	5	1	36		14.35
			5	5	1	20		8.606
			6	6	1	31		13.4041
			5	5	1	26		12.1558
			6	6	1	26		10.7286
			4	4	1	10		6.6338
			5	5	1	30		13.2072
			5	5	1	28		13.4974
			5	5	1	23		8.7955
			5	5	1	20		7.8125
			5	5	1	27		10.3094
			5	5	1	37		12.3585
			5	5	1	27		9.6403
	15	15	5	5	1	52	463	20.0311	187.165
			5	5	1	42		15.9401
			5	5	1	45		16.454
			5	5	1	12		7.0825
			5	5	1	25		10.2012
			5	5	1	34		12.2597
			5	5	1	14		7.039
			5	5	1	23		12.588
			5	5	1	38		13.2423
			5	5	1	22		9.9301
			5	5	1	24		9.3404
			5	5	1	47		17.341
			5	5	1	20		10.54
			5	5	1	43		15.242
			5	5	1	22		9.9331
	43	11	5	5	1	23	257	9.1645	93.1352
			5	5	1	30		10.2158
			5	5	1	17		6.7701
			5	5	1	15		5.4775
			5	5	1	17		7.5263
			5	5	1	30		10.246
			5	5	1	28		9.6845
			5	5	1	30		10.7504
			5	5	1	30		9.8223
			6	6	1	19		6.563
			5	5	1	18		6.9148
	1	12	5	5	1	2	344	3.3747	140.16
			6	6	1	30		12.1091
			5	5	1	34		13.8519
			6	6	1	38		14.45
			5	5	1	29		12.4339
			5	5	1	46		15.8812
			5	5	1	24		10.889
			5	5	1	23		10.2823
			5	5	1	43		14.9031
			5	5	1	22		10.7541
			5	5	1	28		10.5534
			5	5	1	25		10.6775
	14	19	3	3	1	12	462	8.1748	221.665
			5	5	1	12		5.0668
			5	5	1	33		15.1835
			4	4	1	8		5.9427
			5	5	1	17		9.3093
			5	5	1	27		13.57
			5	5	1	25		11.885
			5	5	1	26		12.396
			5	5	1	24		11.0634
			5	5	1	17		8.6486
			5	5	1	36		16.2782
			5	5	1	16		8.8791
			5	5	1	37		17.0309
			5	5	1	27		11.5769
			5	5	1	38		16.0802
			5	5	1	28		12.5514
			5	5	1	25		12.3854
			5	5	1	24		11.8834
			5	5	1	30		13.759
	0	15	5	5	1	21	273	9.9599	128.091
			7	7	1	30		12.6866
			5	5	1	26		11.2257
			7	7	1	30		12.7634
			5	5	1	18		8.2905
			5	5	1	21		8.8993
			5	5	1	14		7.3188
			6	6	1	17		8.0899
			5	5	1	12		6.3564
			5	5	1	10		5.8139
			6	6	1	25		10.9746
			5	5	1	15		7.367
			5	5	1	15		7.1864
			5	5	1	13		6.9478
			6	5	0.833333	6		4.2107
	12	5	5	5	1	33	189	10.8957	63.766
			6	6	1	38		10.4481
			5	5	1	43		19.0458
			5	5	1	36		11.3684
			5	5	1	39		12.008
	29	15	5	5	1	10	405	6.4222	164.24
			5	5	1	13		5.4384
			5	5	1	21		9.2731
			5	5	1	36		11.9181
			5	5	1	50		17.2329
			5	5	1	27		10.8723
			5	5	1	40		15.9764
			5	5	1	31		12.3257
			5	5	1	39		15.259
			5	5	1	36		13.3672
			5	5	1	10		5.5948
			5	5	1	37		14.6893
			5	5	1	7		5.184
			5	4	0.8	14		7.3492
			5	5	1	34		13.3378
	30	5	5	5	1	41	178	17.1074	72.8318
			5	5	1	26		12.137
			5	5	1	42		15.9364
			5	5	1	31		11.5332
			5	5	1	38		16.1178
	33	28	5	5	1	24	635	10.5681	279.287
			5	5	1	20		9.385
			5	5	1	12		6.6934
			5	2	0.4	4		4.0981
			5	5	1	9		5.1927
			5	5	1	15		7.6641
			5	5	1	10		6.4576
			5	5	1	40		16.2798
			5	4	0.8	19		8.6173
			5	5	1	18		8.7801
			5	4	0.8	19		8.9175
			5	5	1	8		5.9905
			5	5	1	49		17.3564
			5	5	1	25		11.555
			5	5	1	50		16.82
			5	4	0.8	40		14.5466
			5	5	1	22		10.247
			5	5	1	21		9.9546
			5	5	1	20		8.9442
			5	5	1	22		11.3198
			5	5	1	24		10.4581
			5	5	1	21		10.4619
			5	5	1	15		6.8394
			5	5	1	17		8.3442
			5	5	1	14		7.1053
			5	5	1	24		10.9505
			6	3	0.5	10		5.8814
			7	6	0.857143	63		19.8588
	2	15	5	5	1	35	356	13.0715	152.446
			5	5	1	26		10.4908
			5	5	1	21		9.1305
			5	5	1	25		10.6973
			5	5	1	19		7.5665
			5	5	1	14		6.4693
			5	5	1	7		10.7031
			5	5	1	24		9.9438
			5	5	1	31		12.082
			5	5	1	35		13.8986
			5	5	1	34		13.1408
			5	5	1	21		8.6446
			5	5	1	20		8.4212
			5	5	1	21		8.5802
			5	5	1	23		9.6057
	28	20	5	5	1	27	542	9.7679	207.141
			5	5	1	31		11.9746
			4	4	1	17		7.7196
			4	3	0.75	7		4.4263
			5	5	1	24		9.9721
			5	5	1	14		7.0277
			5	5	1	31		12.4902
			5	5	1	32		11.5049
			5	5	1	24		9.3222
			5	5	1	24		8.7005
			5	5	1	28		10.1416
			5	5	1	38		13.1017
			5	5	1	21		7.7809
			5	5	1	26		10.5277
			5	5	1	34		13.2155
			5	5	1	25		9.3191
			5	5	1	32		11.3844
			5	5	1	39		13.68
			5	5	1	32		12.4048
			5	5	1	36		12.6793
	9	23	5	5	1	41	597	14.6368	240.403
			5	5	1	25		10.0468
			5	5	1	28		11.7213
			5	5	1	28		10.9703
			5	5	1	21		8.32
			5	5	1	25		9.5688
			5	5	1	24		10.0249
			5	5	1	21		9.2184
			5	5	1	18		8.0405
			5	5	1	28		11.107
			6	6	1	40		15.549
			5	5	1	33		12.9428
			5	5	1	19		10.9882
			5	5	1	24		8.8957
			5	5	1	27		10.6982
			5	5	1	29		10.853
			5	5	1	45		16.6754
			5	5	1	27		10.0626
			5	4	0.8	13		5.9803
			5	5	1	35		12.7814
			5	5	1	18		7.3547
			5	5	1	4		4.1116
			5	5	1	24		9.855
	4	17	5	5	1	64	513	27.1735	208.551
			5	5	1	24		10.3348
			5	5	1	31		13.1005
			5	5	1	29		10.5601
			5	5	1	17		6.1623
			4	4	1	27		10.2948
			5	5	1	13		6.1738
			5	5	1	18		9.2693
			5	5	1	25		10.6275
			5	5	1	30		11.671
			5	5	1	45		16.3877
			5	5	1	51		19.1805
			5	5	1	46		15.1115
			5	5	1	13		10.1014
			5	5	1	33		13.2316
			5	5	1	16		8.251
			5	5	1	31		10.9196
	20	5	5	5	1	44	150	14.7021	55.4656
			5	5	1	19		7.8469
			5	5	1	27		10.2462
			5	5	1	25		9.4701
			5	5	1	35		13.2003
	42	7	5	5	1	44	233	15.1719	91.3824
			5	5	1	29		11.159
			5	5	1	37		13.2345
			5	5	1	45		17.7814
			5	5	1	28		11.1633
			5	5	1	27		12.0547
			5	5	1	9		5.709
			5	5	1	14		5.1086
	19	11	5	5	1	28	255	11.3072	108.499
			6	5	0.833333	16		8.4938
			5	5	1	28		11.7113
			5	5	1	30		11.2677
			5	4	0.8	18		8.4897
			5	5	1	20		8.7716
			5	5	1	20		9.1732
			5	5	1	30		11.232
			5	5	1	18		7.7175
			5	5	1	23		10.0084
			5	5	1	24		10.327
	11	17	5	5	1	20	477	8.4486	191.562
			5	5	1	10		4.4796
			5	5	1	16		7.8704
			5	5	1	30		11.8257
			5	5	1	29		10.411
			5	5	1	32		10.4184
			5	5	1	29		11.6405
			6	6	1	34		10.4389
			5	5	1	12		6.1279
			5	5	1	30		8.3621
			5	5	1	19		6.9376
			5	5	1	17		7.7723
			5	5	1	25		10.1341
			5	5	1	15		7.7107
			5	5	1	19		7.6589
			4	4	1	14		7.1228
			5	5	1	15		6.1999
			5	5	1	34		14.4836
			5	5	1	11		5.2434
			5	5	1	26		12.1596
			6	6	1	40		16.1161
	17	21	5	5	1	34	506	12.2442	223.215
			5	5	1	22		9.1953
			5	5	1	42		18.4904
			5	5	1	10		5.8383
			5	5	1	12		6.6983
			7	7	1	39		16.0956
			6	6	1	49		19.5751
			6	6	1	20		9.5403
			5	5	1	31		11.3382
			5	5	1	23		11.7691
			5	5	1	32		16.0382
			8	8	1	59		24.0587
			5	5	1	9		5.0329
			5	5	1	33		13.9428
			7	7	1	57		21.4694
			5	5	1	29		17.1945
			5	5	1	5		4.694
	42	16	5	5	1	26	445	10.9815	206.165
			5	5	1	26		13.0599
			5	5	1	36		14.4066
			5	5	1	32		15.4719
			5	5	1	37		18.455
			5	5	1	39		15.0077
			5	5	1	40		19.6266
			5	5	1	21		10.6801
			5	5	1	29		14.8649
			5	5	1	23		9.616
			5	5	1	13		6.8239
			5	5	1	17		7.608
			5	5	1	25		12.0477
			4	4	1	35		14.0752
			5	5	1	28		14.0863
			5	5	1	18		9.3541
	16	11	5	4	0.8	9	238	5.8253	103.539
			6	6	1	28		11.7752
			7	7	1	24		10.3223
			6	5	0.833333	14		7.1251
			5	4	0.8	14		6.9323
			5	4	0.8	18		8.8839
			6	6	1	28		11.9961
			5	5	1	20		8.6576
			7	7	1	31		10.9627
			7	7	1	30		11.8605
			6	6	1	22		9.1983
	44	9	4	4	1	21	253	14.2635	106.905
			6	6	1	40		15.4587
			5	4	0.8	19		8.7679
			4	4	1	28		9.8429
			5	5	1	31		13.9685
			5	5	1	23		9.9184
			6	6	1	31		12.3129
			5	5	1	22		8.6826
			5	5	1	38		13.6892
	38	6	5	5	1	45	230	17.3154	80.8638
			5	5	1	41		14.1705
			5	5	1	37		12.6486
			8	8	1	21		7.2328
			6	6	1	43		14.2199
			5	5	1	43		15.2766
	34	9	5	5	1	31	222	12.0373	88.4393
			5	5	1	21		8.5019
			5	5	1	11		5.0833
			5	5	1	29		10.8955
			5	5	1	25		10.187
			5	5	1	23		9.2256
			4	4	1	23		9.5618
			5	5	1	34		12.7115
			4	4	1	25		10.2354
	37	13	4	4	1	8	361	4.7409	139.738
			5	5	1	41		15.0857
			5	5	1	35		12.7393
			5	5	1	27		9.1336
			4	4	1	13		5.5242
			5	5	1	30		11.9025
			5	5	1	26		9.7819
			5	5	1	35		13.3887
			5	5	1	27		10.297
			5	5	1	25		10.6516
			5	5	1	26		10.8348
			5	5	1	50		17.4515
			5	5	1	18		8.2066
	39	13	6	6	1	40	498	14.0537	178.039
			7	7	1	65		21.4586
			5	5	1	30		10.6641
			6	6	1	35		11.379
			5	5	1	44		16.7492
			5	5	1	39		14.7571
			7	7	1	56		18.3171
			5	5	1	44		15.3191
			6	5	0.833333	19		8.4383
			5	5	1	33		13.4732
			5	5	1	29		10.8356
			5	5	1	24		8.5857
			6	6	1	40		14.0081
	22	13	8	8	1	39	376	17.4587	169.327
			6	6	1	21		9.2169
			5	5	1	15		7.5555
			5	5	1	37		15.2813
			6	5	0.833333	23		10.7097
			5	5	1	23		13.9304
			6	5	0.833333	17		8.4441
			8	7	0.875	31		13.7674
			7	7	1	50		22.7169
			7	7	1	38		15.913
			7	7	1	46		16.7689
			5	5	1	18		8.7582
			6	6	1	18		8.8058
	10	21	5	5	1	37	673	13.7363	258.001
			5	5	1	35		13.9332
			5	5	1	19		8.7045
			5	5	1	44		17.1689
			5	5	1	34		12.2201
			5	5	1	31		12.9518
			5	5	1	23		9.1105
			5	5	1	31		11.7579
			5	5	1	34		12.8303
			5	5	1	24		11.4057
			5	5	1	27		10.2266
			5	5	1	38		14.6847
			5	5	1	21		8.8996
			5	5	1	33		10.6258
			5	5	1	50		15.4466
			4	4	1	28		11.3765
			6	5	0.833333	33		13.0702
			6	6	1	45		15.5901
			5	5	1	32		11.5911
			5	5	1	32		12.4912
			5	5	1	22		10.1796
	18	14	5	5	1	21	334	7.8181	122.001
			5	5	1	16		6.7951
			5	5	1	25		9.7614
			5	5	1	36		12.5028
			5	5	1	25		8.764
			5	5	1	27		9.5436
			5	5	1	31		10.7886
			5	5	1	23		8.0504
			5	5	1	21		7.5691
			5	5	1	10		4.9983
			5	5	1	23		8.5379
			5	5	1	18		7.0108
			5	5	1	12		5.3353
			5	5	1	46		14.526
	8	12	5	5	1	45	538	16.5762	183.489
			6	6	1	53		15.7983
			7	7	1	6		3.8112
			7	7	1	68		22.2001
			5	5	1	49		14.0815
			9	4	0.444444	32		13.4187
			6	6	1	52		17.1294
			9	4	0.444444	28		11.5258
			8	8	1	65		20.6102
			6	6	1	53		17.0225
			7	7	1	54		18.3555
			3	3	1	33		12.9605
	31	19	5	4	0.8	6	341	4.824	168.222
			5	5	1	27		13.078
			5	5	1	7		5.782
			6	6	1	24		9.042
			4	4	1	16		7.0674
			5	5	1	15		8.2
			5	4	0.8	11		6.7217
			5	5	1	23		9.8258
			5	5	1	15		7.7372
			5	5	1	26		12.474
			5	5	1	18		8.4488
			6	6	1	23		10.3583
			7	7	1	16		8.8604
			5	5	1	28		13.3053
			5	5	1	19		9.6359
			5	5	1	21		10.5008
			6	6	1	23		11.1178
			5	5	1	23		11.2422
	24	7	5	5	1	15	171	8.2935	69.4089
			5	5	1	22		8.7552
			5	5	1	32		11.1389
			5	5	1	20		7.7658
			4	4	1	22		8.5863
			5	5	1	24		9.2501
			5	5	1	21		8.3818
			5	5	1	15		7.2373
	5	11	8	7	0.875	22	298	10.6521	123.152
			5	5	1	23		9.4887
			5	5	1	25		10.5502
			6	5	0.833333	24		11.3535
			7	7	1	43		15.2123
			5	5	1	30		11.5598
			5	5	1	41		14.7998
			7	7	1	13		7.773
			5	5	1	27		10.0131
			7	6	0.857143	17		9.2286
			6	6	1	33		12.5208
	36	13	5	5	1	41	487	17.2533	202.142
			5	5	1	30		13.1923
			6	6	1	54		22.0558
			5	5	1	47		19.398
			8	8	1	39		14.3774
			5	5	1	41		18.0404
			5	5	1	21		7.9152
			5	5	1	32		10.0556
			5	5	1	37		17.1861
			6	6	1	32		14.7574
			5	5	1	15		7.5327
			4	4	1	54		21.3932
			5	5	1	44		18.985
	35	26	5	5	1	39	565	16.7278	252.708
			5	5	1	24		10.3279
			5	4	0.8	5		4.2708
			5	5	1	29		12.8343
			5	5	1	19		8.0427
			5	5	1	36		15.7076
			5	5	1	21		9.6583
			5	5	1	18		7.6356
			5	5	1	23		9.9072
			5	4	0.8	13		7.2698
			7	7	1	20		8.0154
			5	5	1	25		11.034
			5	5	1	33		14.615
			5	5	1	21		8.4045
			5	5	1	35		14.659
			5	0	0	0		0
			5	5	1	30		13.5926
			5	5	1	34		14.0254
			5	5	1	12		7.5858
			5	5	1	17		6.8194
			6	6	1	24		9.387
			5	5	1	14		6.3465
			5	5	1	34		14.8961
			5	5	1	17		7.9577
			5	1	0.2	2		3.5885
			5	4	0.8	20		9.3995
	26	22	5	4	0.8	9	590	5.612	223.608
			5	5	1	31		9.0872
			5	5	1	22		8.2873
			5	5	1	13		7.6037
			5	5	1	11		6.2287
			5	5	1	32		12.3916
			6	6	1	41		14.1109
			5	5	1	32		12.0228
			5	5	1	44		15.7282
			6	6	1	16		6.6843
			5	5	1	47		15.3647
			5	5	1	20		8.1087
			5	5	1	26		9.7623
			5	5	1	29		11.1479
			5	4	0.8	11		5.5334
			5	5	1	26		10.646
			5	5	1	18		7.3027
			5	5	1	27		10.6307
			5	5	1	41		11.9442
			5	5	1	23		9.9094
			5	5	1	35		12.7723
			6	6	1	36		12.7293
	27	15	6	5	0.833333	17	493	10.2293	181.705
			5	5	1	37		13.5792
			8	8	1	38		13.592
			7	7	1	28		10.6323
			5	5	1	39		14.6374
			7	7	1	27		10.6375
			8	8	1	29		9.4475
			8	8	1	34		11.8298
			7	7	1	32		12.3285
			7	7	1	35		12.8148
			7	7	1	63		21.0649
			5	5	1	31		12.2804
			8	8	1	51		16.2098
			5	5	1	32		12.4213
	13	17	5	5	1	8	373	8.5416	169.294
			5	5	1	29		11.822
			5	5	1	28		10.4476
			5	5	1	29		12.1298
			5	5	1	19		9.4248
			5	5	1	19		8.764
			5	5	1	22		10.008
			5	5	1	15		7.6307
			4	4	1	23		9.9026
			5	5	1	24		10.2057
			5	5	1	24		10.7909
			5	5	1	14		6.7579
			5	5	1	27		11.7371
			5	5	1	24		11.3859
			5	5	1	20		9.4229
			5	5	1	31		12.859
			5	5	1	17		7.464
Treatment	control No.	Number of fruits per plant	Follicles of a single fruit	Number of developments	developmental rate	Number of seeds per fruit	Number of seeds per plant	Weight of seeds per fruit	Weight of seeds per plant
HDBP	B-44	16	6	6	1	25	478	9.8568	156.738
			6	6	1	50		15.3407
			5	5	1	30		10.3521
			7	5	0.714286	12		4.9485
			6	6	1	29		9.7368
			5	5	1	22		7.7797
			5	5	1	35		11.923
			7	7	1	41		11.5543
			5	5	1	41		12.5884
			5	5	1	21		7.928
			5	5	1	22		7.5878
			5	5	1	21		7.3686
			6	6	1	30		9.2433
			5	5	1	27		8.4257
			5	5	1	32		10.0353
			5	5	1	40		12.0693
	B-14	16	5	5	1	39	566	13.2524	197.671
			5	5	1	36		12.5576
			5	5	1	13		5.4697
			5	5	1	29		11.0078
			5	5	1	38		12.2064
			5	5	1	27		9.5241
			5	5	1	41		15.2907
			5	5	1	40		14.1353
			5	5	1	30		9.6656
			5	5	1	35		11.8875
			5	5	1	48		16.0878
			5	5	1	35		12.4274
			5	5	1	28		10.9987
			5	5	1	42		13.8018
			5	5	1	41		14.5286
			5	5	1	44		14.8292
	B-7	10	6	6	1	36	423	12.6114	136.946
			6	6	1	40		12.6109
			5	5	1	37		13.1157
			5	5	1	54		16.0978
			6	6	1	52		16.1774
			5	5	1	41		14.2525
			6	6	1	35		11.3397
			7	7	1	55		17.3978
			6	6	1	48		15.1849
			5	5	1	25		8.1581
	B-47	10	5	5	1	8	230	4.2184	77.6395
			5	5	1	22		8.6342
			5	5	1	34		12.312
			6	6	1	39		10.5608
			5	5	1	39		11.0767
			5	5	1	25		10.0119
			7	7	1	37		10.052
			5	5	1	24		7.5245
			5	5	1	2		3.249
			5	0	0	0		0
	B-8	11	5	5	1	34	333	11.8935	107.349
			5	5	1	20		7.3037
			5	5	1	36		8.5744
			5	5	1	34		10.3094
			5	5	1	21		7.1424
			5	5	1	28		9.6188
			5	5	1	25		9.2739
			5	5	1	34		10.762
			5	5	1	45		13.6003
			5	5	1	29		9.8351
			5	5	1	27		9.0353
	B-49	7	7	7	1	21	152	7.9818	56.2282
			6	6	1	34		11.187
			5	5	1	14		6.2071
			6	6	1	12		5.4493
			6	6	1	19		6.8071
			5	5	1	38		12.6947
			5	5	1	14		5.9012
	B-50	52	5	5	1	56	672	15.6844	185.887
			5	5	1	36		11.8459
			5	5	1	52		14.7953
			5	5	1	56		14.6679
			5	5	1	53		14.0116
			5	5	1	56		13.7897
			6	6	1	64		15.843
			5	5	1	48		12.7728
			5	5	1	54		16.0775
			5	5	1	21		7.202
			5	5	1	44		12.9199
			5	5	1	33		9.9857
			6	6	1	47		13.2673
			6	6	1	52		13.0242
	B-39	5	5	5	1	32	150	9.5193	48.2405
			5	4	0.8	20		7.0292
			5	5	1	29		10.1889
			5	5	1	35		11.8646
			5	5	1	34		9.6385
	B-0	14	8	8	1	45	538	13.8723	170.458
			5	5	1	22		8.0877
			5	5	1	32		10.9538
			6	6	1	21		8.147
			7	7	1	46		13.6471
			6	6	1	47		14.0542
			6	6	1	40		11.1723
			6	6	1	39		13.0553
			6	6	1	48		14.6573
			8	8	1	57		16.5458
			5	5	1	31		11.2395
			7	7	1	45		14.3719
			8	8	1	39		12.4012
			7	7	1	26		8.2522
	B-20	15	5	5	1	30	371	8.1571	123.192
			4	4	1	22		7.9632
			5	5	1	31		9.1072
			5	5	1	20		6.6805
			5	5	1	17		6.6204
			5	5	1	25		8.0156
			5	5	1	21		6.8612
			5	5	1	23		7.7246
			5	5	1	27		8.3823
			4	4	1	23		7.4811
			5	5	1	29		12.2903
			5	5	1	23		7.9361
			5	5	1	31		9.3539
			5	4	0.8	25		8.0526
			5	5	1	24		8.5663
	B-17	5	5	5	1	39	180	15.5059	74.8093
			5	5	1	30		13.0725
			5	5	1	33		14.1665
			6	6	1	48		19.2416
			5	5	1	30		12.8228
	B-29	12	5	5	1	13	317	5.0405	95.858
			4	4	1	33		8.2571
			5	5	1	45		11.7204
			5	5	1	29		9.1622
			5	5	1	39		10.6672
			5	5	1	19		5.1611
			5	5	1	44		13.5407
			5	5	1	23		7.3887
			5	5	1	9		4.296
			5	5	1	9		4.3508
			4	4	1	19		6.6173
			5	5	1	35		9.656
	B-2	7	5	5	1	13	132	6.3205	54.5028
			5	5	1	19		7.5217
			3	3	1	5		3.975
			5	5	1	33		11.466
			5	5	1	24		9.3151
			5	5	1	20		8.5094
			5	5	1	18		7.3951
	B-0	16	5	5	1	28	420	9.1668	149.821
			5	5	1	20		7.8362
			4	4	1	20		8.4271
			6	6	1	38		12.4168
			5	5	1	33		10.2832
			5	5	1	25		9.1428
			5	5	1	36		11.7916
			5	5	1	21		7.9246
			5	5	1	38		12.9614
			5	5	1	21		8.0661
			5	5	1	30		10.0406
			5	5	1	34		11.278
			5	5	1	20		7.7585
			5	5	1	2		3.3266
			5	5	1	20		7.9967
			5	5	1	34		11.4038
	B-10	18	5	5	1	37	656	12.3621	205.075
			5	5	1	39		11.9544
			5	5	1	32		10.6918
			5	5	1	30		8.8584
			4	2	0.5	19		6.7565
			5	5	1	40		12.0567
			5	5	1	32		11.0975
			5	5	1	32		10.2279
			4	4	1	17		6.1218
			5	5	1	31		11.4346
			5	5	1	45		14.1392
			5	5	1	33		9.6584
			5	5	1	47		14.6745
			5	5	1	49		14.5616
			5	5	1	32		10.4533
			5	5	1	41		12.7434
			5	5	1	35		10.5485
			5	5	1	65		16.7347
	B-45	19	5	5	1	21	412	8.4554	169.483
			5	5	1	20		9.3424
			6	6	1	19		7.4547
			5	5	1	25		10.1399
			5	5	1	29		11.425
			5	5	1	26		10.4962
			5	5	1	24		9.815
			5	5	1	22		9.2003
			5	5	1	23		9.1633
			5	5	1	24		10.2634
			5	5	1	14		7.3117
			5	5	1	20		8.4663
			5	5	1	24		9.7529
			5	5	1	31		10.5933
			5	5	1	29		10.1481
			5	5	1	14		5.8283
			5	5	1	3		3.3671
			5	5	1	23		9.3958
			5	5	1	21		8.8635
	B-33	13	6	6	1	32	492	11.619	177.541
			6	6	1	33		12.3631
			5	5	1	37		14.0605
			6	6	1	40		15.5109
			8	8	1	43		15.49
			5	5	1	21		7.6229
			5	5	1	38		13.0646
			5	5	1	50		17.8132
			5	5	1	40		14.251
			5	5	1	49		17.2613
			6	6	1	39		13.4231
			5	5	1	31		11.1807
			5	5	1	39		13.881
	B-30	17	5	5	1	14	473	4.9531	130.489
			5	5	1	37		9.7742
			5	5	1	34		8.7888
			5	5	1	27		7.3195
			5	5	1	30		8.3674
			5	5	1	30		8.6008
			5	5	1	21		6.8254
			5	5	1	30		8.1684
			5	5	1	26		6.5549
			5	5	1	21		6.1695
			5	5	1	29		7.6519
			6	6	1	37		8.7787
			5	5	1	28		7.5355
			5	5	1	45		11.3688
			5	5	1	23		7.2089
			5	5	1	20		6.211
			5	5	1	21		6.2119
	B-0	15	4	4	1	24	453	8.5101	151.4
			5	5	1	21		8.8088
			5	5	1	37		11.477
			5	5	1	39		12.7544
			5	5	1	29		9.8592
			5	5	1	38		13.2254
			5	5	1	46		15.2205
			5	5	1	43		12.3049
			5	4	0.8	33		11.9505
			5	5	1	31		9.3618
			5	5	1	33		10.0836
			5	4	0.8	17		6.9261
			5	5	1	9		4.3781
			5	5	1	31		9.5618
			5	5	1	22		6.9776
	B-46	19	5	5	1	55	924	18.8889	325.145
			5	5	1	50		17.0396
			5	5	1	50		14.633
			5	5	1	37		14.4428
			5	5	1	46		17.0723
			5	5	1	43		15.4916
			6	6	1	62		20.9489
			5	5	1	57		19.8718
			5	5	1	38		15.1884
			5	5	1	47		16.1501
			5	5	1	30		10.3004
			5	5	1	49		17.4319
			5	5	1	37		13.2018
			5	5	1	56		19.751
			5	5	1	34		11.5108
			8	8	1	86		31.2595
			5	5	1	57		19.154
			5	5	1	51		18.6845
			5	5	1	39		14.1238
	B-28	4	6	6	1	24	83	10.8996	38.9319
			8	5	0.625	17		8.5301
			7	7	1	27		11.8789
			7	7	1	15		7.6233
	B-40	22	7	7	1	35	616	11.7975	230.086
			6	6	1	40		12.974
			4	4	1	20		8.4939
			5	5	1	25		10.0311
			5	5	1	33		12.3906
			6	6	1	22		8.8063
			5	5	1	31		9.5605
			6	6	1	34		12.9521
			5	5	1	23		9.5826
			5	5	1	22		8.4777
			6	6	1	23		9.7735
			6	6	1	31		12.0195
			5	5	1	28		10.8184
			5	5	1	21		7.1192
			5	5	1	29		11.7541
			5	5	1	18		9.6752
			5	5	1	22		8.218
			5	5	1	41		13.3929
			5	5	1	55		16.9313
			5	5	1	14		6.7026
			5	5	1	29		11.2131
			6	6	1	20		7.4034
	B-32	10	4	4	1	13	189	5.5028	69.1213
			5	5	1	21		7.2428
			5	5	1	19		6.8858
			5	5	1	33		10.5685
			5	5	1	17		6.4214
			5	5	1	21		7.529
			5	5	1	22		7.4142
			5	5	1	26		8.7514
			5	5	1	13		5.3188
			5	4	0.8	4		3.4866
	B-24	22	5	5	1	36	648	14.205	273.452
			5	4	0.8	13		6.3974
			5	5	1	42		17.0608
			5	5	1	22		8.6805
			5	5	1	27		12.1165
			6	6	1	39		16.8288
			5	5	1	29		11.8978
			5	5	1	14		7.9871
			5	5	1	21		9.6085
			5	5	1	37		14.7432
			5	5	1	23		9.7455
			5	5	1	30		13.3176
			5	5	1	20		8.2247
			5	5	1	20		10.2267
			5	5	1	37		14.5785
			6	6	1	55		21.7434
			5	5	1	37		14.8661
			5	5	1	29		12.9133
			5	5	1	11		5.8863
			5	5	1	33		13.9582
			5	5	1	25		12.1015
			4	4	1	48		16.3642
	B-9	20	5	5	1	25	703	9.373	266.028
			5	5	1	36		12.683
			5	5	1	43		16.033
			5	5	1	26		11.837
			5	5	1	35		12.474
			5	5	1	17		9.157
			5	5	1	50		17.543
			5	5	1	17		8.966
			5	5	1	42		15.142
			5	5	1	44		16.926
			5	5	1	20		7.922
			5	4	0.8	9		5.882
			5	5	1	34		12.321
			5	5	1	52		19.102
			5	5	1	60		20.449
			5	5	1	46		15.747
			5	5	1	45		13.619
			4	4	1	22		10.422
			5	5	1	34		12.304
			5	5	1	46		18.126
	B-1	14	5	5	1	21	467	8.5572	164.793
			5	5	1	44		15.3555
			6	6	1	37		11.5469
			6	6	1	35		12.5639
			5	5	1	35		11.4561
			6	6	1	57		19.4916
			5	5	1	17		7.4905
			6	6	1	41		14.7343
			6	6	1	43		14.2702
			5	5	1	17		7.1115
			7	7	1	42		12.6276
			5	5	1	26		9.7988
			5	5	1	34		12.2971
			5	5	1	18		7.4922
	B-16	14	5	5	1	30	322	12.3577	141.997
			5	5	1	18		7.8027
			5	5	1	22		9.4581
			5	5	1	23		11.7961
			5	5	1	32		13.3424
			5	5	1	23		8.449
			6	6	1	28		12.2525
			5	5	1	17		7.8978
			5	5	1	19		9.3659
			5	5	1	24		11.6219
			5	5	1	33		12.2629
			5	5	1	22		10.3898
			5	5	1	18		8.8142
			5	5	1	13		6.1861
	B-36	16	5	5	1	23	518	9.216	201.347
			5	5	1	24		9.9738
			6	6	1	52		18.6381
			8	8	1	48		16.4516
			6	6	1	30		12.0754
			5	5	1	22		9.3579
			5	5	1	35		13.8504
			5	5	1	19		11.1493
			7	7	1	48		17.1905
			6	6	1	36		14.1055
			5	5	1	38		14.5648
			5	5	1	23		9.4172
			6	6	1	41		15.5508
			6	6	1	37		13.375
			5	5	1	13		3.8239
			5	5	1	29		12.6065
	B-35	10	4	4	1	20	379	8.3971	131.021
			8	8	1	56		18.9194
			5	5	1	42		15.0745
			7	7	1	55		18.3916
			8	8	1	43		13.8494
			7	7	1	42		15.0229
			8	8	1	66		20.9781
			6	6	1	23		7.9981
			5	5	1	15		5.7021
			5	5	1	17		6.6876
	B-32	12	5	5	1	40	426	9.7532	115.358
			5	5	1	23		7.7877
			5	5	1	36		10.8487
			5	5	1	15		4.8577
			7	7	1	37		9.8576
			5	5	1	40		11.6616
			5	5	1	35		9.8112
			5	5	1	36		8.5722
			5	5	1	39		10.8995
			8	8	1	61		14.9657
			5	5	1	18		3.7724
			5	5	1	46		12.5702
	B-41	9	7	7	1	44	303	10.7764	84.5065
			6	6	1	40		10.114
			6	6	1	36		9.9398
			5	5	1	25		8.4446
			5	5	1	29		8.8393
			5	5	1	35		9.9813
			5	5	1	26		8.674
			5	5	1	31		7.3108
			5	5	1	37		10.4263
	B-48	13	5	5	1	26	374	10.7733	139.08
			5	5	1	28		13.0524
			5	5	1	38		11.174
			5	5	1	28		10.8721
			4	4	1	28		9.5779
			4	4	1	17		7.1682
			5	5	1	36		14.4586
			5	5	1	28		11.6373
			5	5	1	15		6.964
			5	5	1	41		12.7551
			5	5	1	46		14.4421
			4	4	1	16		6.3749
			6	6	1	27		9.8301
	B-0	13	7	7	1	57	581	16.7844	195.37
			6	6	1	40		14.5408
			8	8	1	64		17.9681
			5	5	1	34		12.4662
			7	7	1	49		16.8837
			7	7	1	57		19.1475
			5	5	1	19		10.7802
			6	6	1	50		19.4926
			6	6	1	41		12.1781
			7	7	1	46		15.4302
			6	6	1	39		13.3729
			6	6	1	47		14.0656
			6	6	1	38		12.2601
	B-43	12	6	5	0.833333	23	301	9.584	115.408
			6	6	1	26		10.5492
			7	7	1	26		9.2243
			5	5	1	29		10.767
			5	5	1	21		8.4792
			7	7	1	27		10.3351
			5	5	1	25		9.8163
			6	6	1	26		10.1316
			5	5	1	22		9.1136
			5	5	1	31		9.237
			5	5	1	24		9.3901
			6	6	1	21		8.7804
	B-27	21	5	5	1	11	452	4.6428	161.73
			5	5	1	34		11.1093
			5	5	1	29		10.5561
			6	6	1	36		10.9009
			5	5	1	25		8.7664
			5	5	1	19		5.223
			5	5	1	21		7.8086
			5	5	1	29		10.4824
			5	5	1	26		9.7526
			5	5	1	30		11.3228
			5	5	1	26		10.1406
			5	5	1	29		9.9209
			4	4	1	24		9.1844
			5	5	1	30		11.4384
			5	5	1	27		10.4571
			5	5	1	31		10.4518
			5	5	1	25		9.5721
	B-42	11	5	5	1	19	412	7.3571	137.433
			5	5	1	32		11.4198
			5	5	1	23		9.3248
			5	5	1	25		9.2402
			5	5	1	19		7.343
			5	5	1	33		10.3722
			4	4	1	16		4.3722
			5	5	1	34		10.7066
			5	5	1	31		9.7737
			5	5	1	16		5.9243
			5	5	1	36		10.9656
			5	5	1	36		10.8142
			5	5	1	27		7.7885
			5	5	1	28		10.1956
			5	5	1	37		11.8353
	B-18	15	5	5	1	33	482	11.4483	159.089
			5	5	1	23		7.4693
			6	6	1	42		11.67
			5	5	1	22		8.0116
			5	5	1	24		8.933
			5	5	1	33		11.5075
			5	5	1	36		10.4585
			5	5	1	14		6.3862
			5	5	1	28		10.6512
			5	5	1	34		9.2712
			5	5	1	25		8.1259
			7	7	1	44		11.1454
			5	5	1	46		15.8696
			5	5	1	38		14.6527
			5	5	1	40		13.4885
	B-6	7	5	5	1	36	207	10.6737	68.8832
			5	5	1	31		11.4056
			5	5	1	35		8.7394
			4	4	1	4		3.7627
			6	6	1	32		11.2418
			5	5	1	32		11.6636
			5	5	1	37		11.3964
	B-26	5	5	5	1	20	133	6.8138	48.1459
			4	4	1	21		7.1884
			5	5	1	30		9.494
			5	5	1	9		4.5721
			5	5	1	23		7.7462
			5	5	1	30		12.3314
	B-11	15	5	5	1	35	476	7.6194	181.961
			3	3	1	16		8.4276
			3	3	1	21		13.4509
			5	5	1	37		9.1642
			5	5	1	23		12.0548
			5	5	1	44		17.0543
			5	5	1	44		18.0741
			5	5	1	37		12.9637
			5	5	1	31		11.0648
			5	5	1	29		10.7603
			5	5	1	29		10.9006
			5	5	1	31		14.6707
			5	5	1	32		11.466
			5	5	1	30		11.1486
			5	5	1	37		13.1412
	B-13	23	5	5	1	18	398	8.7941	178.263
			6	6	1	31		11.9623
			6	5	0.833333	14		5.0723
			5	5	1	7		7.2354
			5	5	1	24		9.1766
			5	5	1	17		7.845
			5	5	1	6		4.8222
			7	7	1	38		14.3394
			5	5	1	18		6.6342
			5	5	1	21		8.4618
			5	4	0.8	13		6.8819
			6	4	0.666667	12		6.7885
			5	4	0.8	19		8.7047
			5	5	1	22		8.4946
			5	5	1	22		8.7296
			5	5	1	28		11.0684
			6	6	1	33		11.8916
			5	5	1	12		5.7769
			5	5	1	16		6.9434
			5	4	0.8	6		4.8356
			5	2	0.4	7		4.8029
			5	5	1	12		5.5322
			6	1	0.166667	2		3.4695
	B-31	15	5	5	1	28	474	10.2132	174.503
			5	5	1	32		11.5379
			5	5	1	38		14.0403
			5	5	1	22		7.7893
			5	5	1	28		10.8007
			6	6	1	53		18.3294
			5	5	1	41		13.5796
			5	5	1	22		9.1171
			5	5	1	22		7.3726
			5	5	1	17		7.2206
			5	5	1	37		12.9149
			6	6	1	47		18.6266
			5	5	1	18		7.0915
			5	5	1	30		11.2295
			5	5	1	39		14.64
	B-51	24	7	7	1	21	506	10.0592	201.279
			5	5	1	20		7.7383
			5	5	1	34		13.0293
			5	5	1	28		9.1546
			6	6	1	27		9.9553
			5	5	1	26		9.3558
			8	8	1	38		13.5982
			6	6	1	35		11.9678
			8	7	0.875	22		8.6131
			6	6	1	29		10.8696
			5	4	0.8	7		4.3803
			5	5	1	12		6.0212
			6	6	1	21		7.7348
			5	5	1	17		6.9832
			6	6	1	20		10.2361
			5	5	1	14		7.3732
			6	6	1	26		9.2976
			5	5	1	14		5.4609
			7	6	0.857143	24		8.5551
			5	5	1	14		5.9608
			5	4	0.8	8		4.6439
			6	4	0.666667	5		3.6853
			4	4	1	20		7.7883
			6	6	1	24		8.8167
	B-34	21	5	5	1	32	648	9.9886	213.52
			5	5	1	26		8.3655
			5	5	1	19		7.5055
			5	5	1	30		9.6916
			5	4	0.8	9		4.5548
			5	5	1	37		12.4334
			5	5	1	39		11.9101
			6	6	1	40		11.9769
			5	5	1	34		10.7094
			5	5	1	33		10.6927
			5	5	1	42		13.1243
			5	5	1	23		8.6284
			5	5	1	25		8.9359
			5	5	1	37		11.5134
			5	5	1	22		8.337
			6	6	1	46		14.2314
			5	5	1	36		12.0303
			5	5	1	30		10.0782
			5	5	1	20		7.2843
			5	5	1	29		10.0262
			5	5	1	39		11.5019
	B-25	16	4	4	1	22	545	9.184	217.047
			4	4	1	13		7.2232
			5	5	1	42		15.5066
			7	7	1	42		15.9051
			5	5	1	40		16.491
			5	5	1	51		18.3231
			5	5	1	36		14.8734
			5	5	1	38		15.3109
			6	6	1	39		15.8375
			5	5	1	31		12.7499
			5	5	1	25		9.6856
			5	5	1	40		15.428
			5	5	1	15		7.5012
			5	5	1	34		13.2209
			5	5	1	29		11.7238
			5	5	1	48		18.0831
	B-23	34	6	6	1	34	1015	11.6613	367.705
			5	5	1	39		13.2042
			5	5	1	35		11.3751
			6	5	0.833333	33		11.1433
			4	4	1	23		10.8689
			5	5	1	27		11.7836
			6	3	0.5	14		5.9031
			5	3	0.6	14		6.6586
			5	5	1	24		9.4238
			5	5	1	29		10.0218
			5	5	1	34		13.391
			5	5	1	20		8.976
			5	5	1	28		8.3453
			5	5	1	28		10.1719
			5	5	1	30		10.7848
			5	5	1	41		16.1745
			5	5	1	45		11.8077
			5	5	1	31		12.8225
			5	5	1	32		10.4091
			5	5	1	22		9.5337
			5	5	1	30		10.0238
			5	5	1	45		17.038
			5	5	1	29		10.7036
			5	5	1	33		9.8538
			5	5	1	37		11.0789
			5	5	1	37		12.3681
			5	5	1	34		11.3184
			5	5	1	31		9.5931
			5	5	1	9		5.0628
			5	5	1	26		11.6373
			5	5	1	24		8.9813
			5	5	1	35		11.0745
			5	5	1	29		12.1918
			5	5	1	33		12.3194
	B-3	16	5	5	1	51	669	17.8791	233.584
			5	5	1	31		13.444
			5	5	1	34		13.5842
			8	8	1	66		18.8431
			5	5	1	37		13.0077
			5	5	1	26		10.8548
			5	5	1	38		13.1996
			6	6	1	43		15.2107
			5	5	1	42		15.2311
			5	5	1	42		14.2127
			5	5	1	49		16.3307
			5	5	1	43		14.906
			5	5	1	32		10.9626
			6	6	1	50		16.3987
			5	5	1	38		12.5367
			5	5	1	47		16.982
	B-22	11	4	4	1	19	370	7.0246	141.053
			5	5	1	27		10.77
			4	4	1	14		7.6047
			5	5	1	28		11.0352
			5	5	1	35		12.9487
			5	5	1	30		15.6994
			7	7	1	44		14.1459
			7	7	1	58		11.7099
			6	6	1	58		18.987
			4	4	1	27		18.9937
			5	5	1	30		12.1343
	B-12	9	5	5	1	37	303	9.8418	102.39
			5	5	1	35		12.0798
			5	5	1	33		11.7004
			5	5	1	24		9.5629
			5	5	1	37		11.4143
			5	5	1	41		13.9185
			5	5	1	29		11.1568
			5	5	1	29		10.4317
			5	5	1	38		12.2837
	B-19	18	6	6	1	42	609	14.7588	227.408
			6	6	1	45		16.8584
			5	5	1	44		14.6335
			5	5	1	23		10.0776
			5	5	1	35		11.6737
			6	6	1	37		13.7284
			5	5	1	43		15.7616
			5	5	1	25		11.2823
			5	5	1	39		15.1186
			6	6	1	37		12.4404
			6	6	1	45		16.649
			6	5	0.833333	26		11.5803
			6	5	0.833333	13		7.4472
			5	5	1	24		9.2514
			5	5	1	26		9.3727
			5	5	1	35		12.6767
			5	5	1	30		10.5867
			5	5	1	40		13.511
	B-37	18	5	5	1	21	462	8.7931	159.746
			5	5	1	30		10.2311
			5	5	1	38		12.9032
			5	5	1	39		12.5575
			5	5	1	24		8.2912
			5	5	1	34		11.7634
			5	5	1	30		9.6657
			5	5	1	35		11.4093
			5	5	1	26		8.6883
			5	4	0.8	10		5.3472
			5	5	1	42		13.1151
			5	5	1	22		7.394
			5	5	1	19		6.7272
			5	5	1	28		8.4266
			5	5	1	33		10.4621
			5	5	1	28		10.1906
			5	0	0	0		0
			5	5	1	3		3.7802
	B-21	21	5	5	1	39	783	13.259	268.33
			5	5	1	32		10.088
			5	5	1	30		12.615
			5	5	1	31		11.219
			5	5	1	33		11.22
			5	5	1	35		11.861
			5	5	1	27		9.564
			5	5	1	30		11.07
			6	6	1	37		12.644
			5	5	1	40		13.185
			5	5	1	34		12.787
			5	5	1	34		10.901
			5	5	1	33		10.663
			5	5	1	35		11.97
			5	5	1	46		14.992
			5	5	1	27		8.562
			5	5	1	38		12.41
			5	5	1	20		6.194
			5	5	1	37		13.123
			5	5	1	17		6.798
			5	5	1	36		10.553
			5	5	1	32		9.959
			5	5	1	39		13.54
			5	5	1	21		9.153
	B-38	16	5	5	1	55	733	19.124	257.867
			4	4	1	41		16.015
			5	5	1	57		19.739
			5	5	1	44		14.954
			5	5	1	53		18.586
			5	5	1	51		17.344
			5	5	1	47		16.767
			5	5	1	27		10.203
			5	5	1	50		17.201
			5	5	1	33		12.847
			5	5	1	39		12.753
			5	5	1	47		16.548
			5	5	1	63		20.113
			5	5	1	43		15.493
			5	5	1	40		14.392
			5	5	1	43		15.788
	B-4	22	5	5	1	28	655	12.102	257.847
			5	5	1	25		10.543
			5	5	1	22		8.305
			5	5	1	37		14.824
			5	5	1	17		7.545
			5	5	1	42		15.883
			5	5	1	30		12.233
			5	5	1	29		12.58
			5	5	1	33		13.415
			5	5	1	24		9.081
			6	6	1	42		15.262
			5	5	1	35		11.513
			5	5	1	28		10.477
			5	5	1	30		11.442
			5	5	1	35		14.763
			5	5	1	26		11.377
			6	6	1	35		11.838
			5	5	1	29		9.279
			6	6	1	34		13.664
			5	5	1	26		10.895
			5	5	1	19		11.99
			5	5	1	29		8.836
	B-5	8	5	5	1	45	311	12.898	102.459
			5	5	1	50		15.505
			5	5	1	39		12.388
			5	5	1	35		11.848
			5	5	1	27		10.781
			5	5	1	38		13.032
			5	5	1	34		11.719
			5	5	1	43		14.288
Treatment	control No.	Number of fruits per plant	Follicles of a single fruit	Number of developments	developmental rate	Number of seeds per fruit	Number of seeds per plant	Weight of seeds per fruit	Weight of seeds per plant
CK1	31	13	5	4	0.8	10	116	6.2106	58.9839
			5	5	1	20		9.2134
			6	5	0.833333	20		8.6977
			7	4	0.571429	10		6.0024
			5	2	0.4	7		4.7286
			4	0	0	0		0
			5	2	0.4	15		6.0715
			6	4	0.666667	10		5.6635
			5	0	0	0		0
			6	0	0	0		0
			7	0	0	0		0
			6	6	1	19		8.1498
			5	7	1.4	5		4.2464
	22	15	5	1	0.2	2	72	3.5009	58.6866
			5	1	0.2	1		3.0956
			5	1	0.2	1		3.2123
			5	5	1	10		5.52
			5	3	0.6	7		4.6259
			5	3	0.6	6		4.1718
			5	0	0	0		0
			5	1	0.2	2		3.2481
			5	3	0.6	7		4.4833
			5	4	0.8	8		4.7318
			5	3	0.6	4		3.6458
			5	4	0.8	9		5.1326
			5	5	1	2		3.5087
			5	4	0.8	8		5.4016
			5	4	0.8	5		4.4082
	7	16	5	5	1	15	248	7.5248	125.252
			5	5	1	25		10.5245
			3	3	1	5		3.842
			6	6	1	29		12.3273
			4	2	0.5	3		3.6072
			5	4	0.8	6		5.0147
			5	5	1	21		10.5577
			5	5	1	18		8.6915
			5	5	1	19		8.5512
			5	5	1	16		7.0053
			5	5	1	22		10.0074
			5	5	1	9		5.6074
			5	5	1	15		8.1405
			5	5	1	21		10.8408
			5	5	1	6		4.9284
			5	5	1	18		8.0809
	34	6	7	6	0.857143	21	157	9.2255	64.7327
			5	5	1	38		12.9285
			5	5	1	44		16.359
			5	1	0.2	2		3.7191
			5	5	1	27		11.2305
			5	5	1	25		11.2701
	36	5	6	6	1	32	118	11.3853	45.5197
			5	4	0.8	10		5.4474
			3	3	1	10		5.6961
			8	8	1	54		16.2818
			5	5	1	12		6.7091
	32	7	5	5	1	13	122	6.257	53.314
			6	6	1	12		5.7727
			5	5	1	11		5.8499
			6	6	1	14		6.8457
			8	8	1	16		7.6994
			7	7	1	27		10.6589
			7	7	1	29		10.2304
	14	11	5	5	1	13	153	6.3738	74.6255
			5	5	1	15		7.4761
			5	5	1	18		6.1699
			5	4	0.8	7		5.3196
			5	5	1	25		10.8569
			5	4	0.8	15		6.8422
			6	4	0.666667	15		7.2487
			5	5	1	12		6.0495
			5	2	0.4	6		4.7623
			5	2	0.4	8		5.3252
			5	5	1	19		8.2013
	40	11	5	5	1	20	196	9.1105	85.5003
			5	5	1	26		10.8881
			5	5	1	18		3.2724
			6	6	1	29		11.6923
			5	5	1	20		8.4453
			5	5	1	12		6.6951
			5	4	0.8	18		8.5487
			5	3	0.6	12		6.0711
			5	5	1	10		5.6896
			5	5	1	7		4.7115
			5	5	1	24		10.3757
	44	7	5	5	1	18	113	7.1445	48.9053
			5	5	1	22		8.5311
			5	5	1	25		8.8502
			7	7	1	1		3.1325
			7	6	0.857143	19		7.7387
			4	4	1	12		6.4499
			8	7	0.875	16		7.0584
	16	7	5	5	1	35	143	15.2171	69.7929
			5	4	0.8	21		11.0587
			5	4	0.8	12		7.0907
			5	5	1	28		13.5835
			4	4	1	16		5.5499
			6	6	1	17		8.5799
			5	5	1	14		8.7131
	37	5	8	8	1	23	131	8.6857	49.1634
			8	8	1	23		9.3112
			7	4	0.571429	22		8.7641
			7	7	1	32		11.8019
			7	7	1	31		10.6005
	45	12	6	2	0.333333	5	124	3.9814	60.7019
			6	5	0.833333	15		6.0763
			5	5	1	15		5.7768
			5	5	1	22		6.1844
			5	5	1	4		3.5679
			7	7	1	9		4.9819
			6	6	1	7		4.3515
			5	5	1	11		4.5403
			6	4	0.666667	7		4.2261
			6	2	0.333333	6		4.3651
			5	4	0.8	10		4.9023
			6	6	1	13		7.7569
	48	18	5	5	1	24	384	8.4832	149.619
			5	5	1	21		17.125
			6	6	1	23		8.3825
			5	5	1	9		4.9085
			6	6	1	29		9.6097
			6	6	1	21		7.7264
			5	5	1	13		6.1734
			6	6	1	33		10.0082
			6	6	1	21		7.8123
			5	5	1	24		8.9291
			6	6	1	14		6.2887
			6	6	1	24		8.1212
			6	6	1	26		8.7858
			7	6	0.857143	20		7.1288
			5	5	1	20		8.0514
			6	6	1	25		8.5735
			6	4	0.666667	7		4.3506
			8	8	1	30		9.1611
	29	5	6	5	0.833333	13	76	7.6857	39.4494
			6	5	0.833333	24		11.4421
			5	3	0.6	12		6.6278
			7	5	0.714286	15		7.0871
			6	3	0.5	12		6.6067
	27	6	5	5	1	23	152	8.8628	58.3765
			5	5	1	25		9.2676
			5	4	0.8	26		9.4304
			5	5	1	13		6.3456
			5	5	1	31		11.1363
			5	5	1	34		13.3338
	13	21	5	5	1	13	303	7.6357	150.864
			6	5	0.833333	18		8.3214
			7	7	1	19		8.6722
			6	6	1	29		12.0219
			5	4	0.8	19		8.7308
			5	4	0.8	8		5.7468
			8	8	1	30		9.5152
			7	3	0.428571	3		3.8062
			6	3	0.5	14		7.1091
			7	6	0.857143	42		13.2528
			7	6	0.857143	20		8.8829
			5	3	0.6	4		4.4207
			5	3	0.6	4		3.9252
			7	5	0.714286	15		7.5098
			5	1	0.2	2		3.4135
			5	4	0.8	13		7.0017
			7	5	0.714286	13		7.6274
			5	4	0.8	12		6.5359
			6	5	0.833333	16		7.7154
			6	1	0.166667	1		3.1952
			6	4	0.666667	8		5.8239
	41	10	5	5	1	29	287	9.3176	116.612
			6	6	1	46		17.9455
			7	5	0.714286	24		11.8668
			7	6	0.857143	27		9.8064
			5	5	1	34		13.6741
			5	5	1	27		10.7816
			6	5	0.833333	26		10.7998
			5	5	1	29		12.6424
			7	3	0.428571	13		7.3376
			5	5	1	32		12.4401
	9	15	8	4	0.5	7	327	4.8341	141.444
			5	5	1	27		8.8401
			5	5	1	28		10.3458
			7	7	1	29		10.016
			8	8	1	39		12.6924
			8	8	1	20		8.1649
			7	7	1	22		7.8825
			7	7	1	12		4.7728
			5	5	1	11		6.3654
			5	4	0.8	33		14.417
			5	4	0.8	20		10.5925
			5	5	1	20		10.1041
			5	5	1	10		8.9036
			5	5	1	32		14.3871
			5	5	1	17		9.1252
	18	7	5	5	1	23	153	10.5269	69.9574
			6	5	0.833333	24		11.3826
			5	4	0.8	13		7.0799
			5	5	1	17		8.4746
			5	5	1	41		16.179
			5	3	0.6	11		6.7236
			6	6	1	24		9.5908
	2	22	6	2	0.333333	4	218	4.0334	116.954
			5	4	0.8	9		5.3549
			5	1	0.2	12		5.4868
			6	6	1	11		5.9281
			5	5	1	23		8.2077
			5	1	0.2	1		3.1015
			5	4	0.8	14		6.1439
			5	4	0.8	19		8.1567
			5	3	0.6	14		6.9619
			6	2	0.333333	2		3.5295
			5	4	0.8	15		7.2818
			5	2	0.4	2		3.5524
			5	1	0.2	4		4.057
			5	0	0	0		0
			5	2	0.4	5		4.3851
			6	5	0.833333	6		4.0746
			5	4	0.8	15		7.4621
			5	1	0.2	1		3.146
			6	3	0.5	21		8.6045
			6	6	1	19		7.0152
			6	4	0.666667	10		5.2744
			5	3	0.6	11		5.1964
	24	16	6	6	1	24	272	9.8164	124.172
			6	6	1	37		14.4702
			6	6	1	27		11.4557
			5	5	1	16		8.0748
			5	5	1	12		6.6002
			6	0	0	0		0
			5	3	0.6	6		4.2651
			5	5	1	20		8.1703
			6	5	0.833333	23		9.6408
			4	4	1	16		7.8244
			6	1	0.166667	1		3.2006
			5	5	1	23		9.5583
			7	7	1	26		9.7124
			7	2	0.285714	4		4.2491
			5	2	0.4	7		5.1976
			5	5	1	30		11.9366
	8	12	6	5	0.833333	16	244	9.4835	121.856
			5	5	1	20		9.7083
			6	5	0.833333	17		9.4041
			5	5	1	27		12.1989
			5	5	1	20		10.8573
			5	5	1	21		10.3544
			5	4	0.8	11		10.9051
			5	5	1	24		6.8365
			5	5	1	25		12.1264
			5	4	0.8	24		10.544
			5	5	1	18		8.7278
			5	5	1	21		10.7092
	30	8	5	5	1	31	181	12.2673	70.8702
			5	5	1	40		13.1195
			5	5	1	29		9.3517
			5	5	1	35		12.6864
			5	2	0.4	2		3.5095
			5	4	0.8	18		7.443
			5	2	0.4	2		3.442
			6	6	1	24		9.0508
	10	17	5	5	1	20	206	9.9435	115.041
			5	4	0.8	8		5.8892
			4	3	0.75	6		4.97
			5	2	0.4	3		4.0857
			5	4	0.8	12		7.0632
			5	3	0.6	11		6.5049
			5	3	0.6	5		4.3231
			5	5	1	23		9.8121
			5	5	1	14		7.0212
			5	2	0.4	3		3.8546
			5	4	0.8	10		5.5801
			5	5	1	21		9.2113
			4	2	0.5	9		5.8984
			3	3	1	9		5.7306
			5	5	1	15		7.646
			5	5	1	16		8.1601
			5	5	1	21		9.3467
	42	16	6	6	1	29	540	11.0233	232.328
			5	5	1	27		10.7821
			5	5	1	32		12.766
			5	5	1	6		3.8428
			5	1	0.2	4		4.5261
			5	5	1	20		8.5571
			5	2	0.4	4		4.6444
			5	5	1	23		8.4329
			5	5	1	15		6.1347
			5	4	0.8	22		9.5836
			5	5	1	23		9.6618
			5	5	1	21		7.9936
			5	5	1	31		11.7213
			5	4	0.8	19		8.7117
			5	3	0.6	19		8.4323
			5	5	1	16		8.5675
			5	5	1	18		7.6812
			5	5	1	28		10.7031
			5	5	1	19		7.5807
			5	5	1	20		9.2844
			5	5	1	18		7.8303
			5	5	1	23		9.1326
			5	5	1	16		7.8585
			6	5	0.833333	34		12.8144
			5	5	1	18		8.5775
			5	5	1	23		9.2418
			5	5	1	12		6.2423
	12	20	6	6	1	25	507	10.4198	227.747
			6	6	1	21		9.3014
			5	5	1	24		13.3583
			5	5	1	20		8.8856
			5	5	1	19		9.357
			5	5	1	22		9.3992
			6	6	1	31		12.5051
			6	6	1	28		11.0412
			5	5	1	37		13.0418
			5	5	1	4		15.2041
			4	4	1	26		9.8008
			5	5	1	22		10.6887
			6	6	1	28		11.6031
			5	5	1	37		14.8855
			5	5	1	21		9.727
			5	5	1	23		10.3987
			6	6	1	40		15.1255
			5	5	1	17		8.1888
			6	6	1	37		14.1893
			5	5	1	25		10.6259
	33	10	6	6	1	43	298	15.1715	107.685
			5	5	1	28		10.4213
			8	8	1	35		10.6644
			5	5	1	15		7.0343
			5	5	1	35		12.3513
			5	5	1	39		12.753
			7	7	1	34		10.1426
			5	5	1	28		10.6112
			6	6	1	32		13.3931
			3	3	1	9		5.1426
	43	11	5	5	1	24	266	8.9451	105.877
			6	6	1	31		9.7914
			5	5	1	37		14.4468
			5	5	1	19		7.1767
			5	5	1	19		9.8691
			5	5	1	15		7.5197
			5	5	1	21		9.2641
			5	5	1	30		12.0537
			5	5	1	42		13.1203
			5	5	1	13		5.8039
			5	4	0.8	15		7.8859
	1	9	5	3	0.6	26	109	11.4677	62.6565
			7	5	0.714286	11		7.0953
			5	5	1	25		10.6351
			5	2	0.4	10		6.5139
			4	4	1	11		6.1687
			5	3	0.6	9		6.1688
			5	1	0.2	1		3.1114
			5	2	0.4	8		6.4289
			5	2	0.4	8		5.0667
	23	11	7	7	1	29	189	12.2343	91.9843
			5	5	1	13		6.9073
			6	4	0.666667	17		8.9024
			5	5	1	20		8.204
			5	5	1	23		11.9817
			5	5	1	24		9.9073
			5	4	0.8	16		7.4991
			5	5	1	18		8.3616
			6	5	0.833333	12		6.4381
			6	4	0.666667	13		7.2309
			6	3	0.5	4		4.3176
	15	11	6	3	0.5	11	191	5.9076	86.6648
			5	2	0.4	4		4.2351
			5	5	1	18		7.4916
			5	4	0.8	31		11.5058
			5	5	1	22		10.2081
			5	3	0.6	21		9.3814
			6	5	0.833333	19		7.1596
			5	1	0.2	6		5.5128
			6	5	0.833333	24		9.3569
			5	5	1	25		9.4357
			5	3	0.6	10		6.4702
	0	12	5	4	0.8	13	203	7.7776	100.779
			5	5	1	33		13.9756
			5	3	0.6	10		6.6507
			5	5	1	25		10.9671
			5	1	0.2	1		3.2003
			4	5	1.25	31		12.4018
			5	3	0.6	5		4.9512
			5	5	1	21		9.3185
			5	4	0.8	14		7.1403
			5	4	0.8	24		10.4987
			4	4	1	21		9.1846
			5	2	0.4	5		4.7122
	4	12	5	5	1	12	235	7.4275	93.6756
			5	5	1	32		12.1076
			5	2	0.4	18		6.1417
			3	3	1	1		3.6845
			4	4	1	10		5.1859
			5	5	1	10		4.7268
			5	5	1	17		6.4041
			5	5	1	33		12.4097
			5	5	1	29		10.1734
			6	6	1	40		12.5811
			5	5	1	33		12.8333
	38	6	5	5	1	21	165	12.6448	72.6792
			5	5	1	17		9.2776
			5	5	1	18		7.8381
			5	5	1	25		9.3664
			6	6	1	44		17.8082
			5	5	1	40		15.7441
	6	12	5	4	0.8	10	138	5.8135	74.1403
			5	4	0.8	12		7.9167
			5	3	0.6	10		6.0108
			5	5	1	13		5.7814
			5	5	1	8		4.6742
			6	5	0.833333	13		7.4667
			6	6	1	20		9.5922
			5	4	0.8	9		5.0093
			5	5	1	20		8.3289
			5	3	0.6	9		5.8839
			5	5	1	14		7.6627
	20	13	5	2	0.4	5	176	4.8611	95.9126
			4	4	1	17		8.1217
			5	5	1	18		9.8436
			4	4	1	9		6.1661
			5	5	1	17		8.0796
			5	5	1	22		7.5392
			6	3	0.5	5		4.669
			5	5	1	22		10.7261
			5	5	1	30		13.2076
			5	1	0.2	2		3.5983
			6	4	0.666667	12		7.4004
			3	1	0.333333	3		3.5368
			4	4	1	14		8.1631
	5	14	5	5	1	14	172	6.7739	92.4044
			4	2	0.5	4		3.9746
			5	3	0.6	7		5.6457
			5	4	0.8	14		6.9545
			5	5	1	24		10.8919
			6	3	0.5	9		5.4334
			5	1	0.2	1		3.0943
			5	1	0.2	1		3.2115
			5	5	1	24		9.6254
			5	5	1	25		10.4169
			5	5	1	10		5.9799
			5	5	1	8		5.2527
			5	5	1	15		7.9047
			5	4	0.8	16		7.245
	21	10	5	5	1	19	116	10.1787	66.337
			5	4	0.8	16		8.3544
			5	4	0.8	5		4.1354
			5	5	1	18		8.6182
			5	5	1	15		7.6402
			5	3	0.6	6		4.5942
			5	5	1	7		5.8881
			5	3	0.6	12		8.1856
			5	5	1	18		8.7422
	47	16	7	7	1	24	360	10.694	157.921
			5	5	1	25		8.7325
			7	5	0.714286	17		7.7137
			5	4	0.8	17		7.2058
			6	5	0.833333	14		6.8511
			6	6	1	32		12.6106
			7	6	0.857143	34		13.2063
			6	5	0.833333	8		4.2371
			5	2	0.4	8		5.3195
			6	6	1	23		12.2333
			6	6	1	41		16.2263
			6	6	1	35		15.1189
			5	5	1	21		9.7479
			6	6	1	30		11.4831
			5	5	1	15		7.8645
			7	6	0.857143	16		8.6761
	26	13	7	7	1	22	244	11.1024	112.524
			7	3	0.428571	5		4.6775
			6	6	1	20		4.2389
			7	7	1	48		19.5378
			6	6	1	43		13.6307
			8	1	0.125	1		3.2736
			7	3	0.428571	10		6.2816
			5	5	1	27		11.4637
			7	7	1	25		11.8892
			6	6	1	7		5.5816
			7	6	0.857143	14		6.9681
			5	2	0.4	2		3.5905
			7	7	1	20		10.2887
	25	8	5	5	1	20	97	11.2746	57.9837
			5	5	1	14		7.5064
			5	5	1	15		7.6305
			5	3	0.6	8		6.9631
			5	3	0.6	12		5.9427
			6	4	0.666667	17		9.1314
			5	1	0.2	1		3.1586
			5	2	0.4	10		6.3764
	46	8	5	4	0.8	14	151	8.2239	65.6768
			5	3	0.6	5		4.2353
			5	5	1	14		6.6479
			6	6	1	20		8.8577
			5	4	0.8	15		6.3649
			5	5	1	19		9.0959
			5	5	1	36		12.686
			5	5	1	28		9.5652
	35	10	5	5	1	25	193	9.8073	80.8014
			5	2	0.4	5		4.0864
			5	4	0.8	13		6.7732
			5	5	1	16		6.7274
			7	6	0.857143	32		12.3963
			6	4	0.666667	19		8.1196
			7	7	1	22		8.4829
			7	7	1	22		9.1486
			5	5	1	16		5.8722
			6	6	1	23		9.3875
	0	10	5	4	0.8	7	309	4.5479	106.183
			5	5	1	16		7.733
			8	8	1	43		13.8659
			5	5	1	27		15.8957
			5	5	1	50		12.9254
			5	5	1	43		11.689
			5	5	1	37		11.686
			5	5	1	35		9.8476
			5	5	1	26		9.9332
			5	4	0.8	25		8.0592
	17	14	5	5	1	15	439	7.9067	210.408
			5	5	1	17		13.0226
			5	5	1	28		11.5076
			5	5	1	26		10.0418
[truncated: 1,202 more rows]

## Sheet: Table 2
Treatment(n = 500)	Weight of seeds	Weight of seeds kenel	Kernel		Treatment	Weight of seeds kenel	Weight of oil	oil yield		Treatment	Palmitic acid	Stearic acid	Oleic acid	Linoleic acid	α-linolenic acid	Palmitic acid	Stearic acid	Oleic acid	Linoleic acid	α-linolenic acid
HDBP	129.518	84.29	0.650799		HDBP	151.35	34.7351	0.229502		LDBP	5.71	1.555	22.954	24.206	42.501	5.73145	1.56142	23.0417	24.2977	42.663
HDBP	131.31	81.31	0.619224		HDBP	147.703	30.3139	0.205236		LDBP	5.819	1.364	22.694	24.099	43.039	6.83899	1.603	26.6719	28.3241	50.5843
HDBP	133.492	87.8142	0.657823		HDBP	177.13	37.908	0.214012		LDBP	5.947	1.543	22.825	24.222	42.203	6.05173	1.57041	23.2279	24.6493	42.9471
					LDBP	148.167	34.2731	0.231314		HDBP	6.221	1.669	23.675	24.621	41.129	5.48197	1.47041	20.863	21.6965	36.2434
LDBP	143.208	94.36	0.658902		LDBP	149.385	32.6432	0.218517		HDBP	6.026	1.518	23.514	24.557	41.84	6.96934	1.75566	27.1955	28.4019	48.3903
LDBP	151.089	100.31	0.663916		LDBP	146.385	31.5972	0.21585		HDBP	5.99	1.454	23.776	24.644	41.557	6.56933	1.59472	26.0744	27.0254	45.5741
LDBP	151.158	100.947	0.667827		CK1	114.907	22.7707	0.198167		HDBP	6.073	1.664	23.123	25.501	41.042	6.55595	1.79612	24.9617	27.5288	44.3053
					CK1	125.173	25.3046	0.202157		HDBP	6.047	1.572	22.877	25.443	41.488	7.04869	1.83178	26.6642	29.655	48.3567
CK1	146.342	98.18	0.670896		CK1	122.925	25.9086	0.210767		HDBP	6.029	1.607	22.941	25.477	41.451	6.60121	1.75935	25.1163	27.8933	45.3823
CK1	145.342	97.48	0.670695		CK2	125.593	20.744	0.165168		CK1	5.779	1.667	23.165	24.344	41.989	5.43992	1.56884	21.8065	22.9163	39.5275
CK1	146.186	98.1441	0.671365		CK2	132.333	21.456	0.162136		CK1	5.91	1.441	22.77	24.175	42.69	6.38762	1.55751	24.6085	26.1276	46.1376
					CK2	146.642	29.371	0.200291		CK1	5.968	1.58	22.812	24.334	41.698	6.00028	1.588	22.9344	24.4645	41.9208
CK2	98.0798	62.08	0.632954							CK2	5.894	1.446	25.181	21.112	42.038	4.73291	1.16128	20.2201	16.9525	33.7561
CK2	106.327	69.11	0.649978							CK2	5.879	1.197	25.01	21.257	43.248	4.74019	0.96474	20.1653	17.1394	34.8706
CK2	104.898	67.5709	0.644155							CK2	5.661	1.349	23.692	22.592	43.474	6.11593	1.45693	25.597	24.4076	46.9689
